# Supplementary material for: Gut Flora-Mediated Metabolic Health, the Risk Produced by Dietary Exposure to Acetamiprid and Tebuconazole
Source: Foods. 2021 Apr 12;10(4):835. doi: 10.3390/foods10040835 (PMC8070257; doi:10.3390/foods10040835)
Supplement: Supplementary file 1 [file foods-10-00835-s001.zip]

Archive with 19 entries (19 files):
- supplementary files/Supplementary File 1ú║M1.pdf
- supplementary files/Supplementary File 10ú║Table S1.xlsx
- supplementary files/Supplementary File 11ú║Fig. S9.pdf
- supplementary files/Supplementary File 12ú║Fig. S10.pdf
- supplementary files/Supplementary File 13ú║Table S2.xlsx
- supplementary files/Supplementary File 14ú║Table S3.docx
- supplementary files/Supplementary File 15ú║Fig. S11.pdf
- supplementary files/Supplementary File 16ú║Table S4.xlsx
- supplementary files/Supplementary File 17ú║Fig. S12.pdf
- supplementary files/Supplementary File 18ú║Fig. S13.pdf
- supplementary files/Supplementary File 2ú║Fig. S1.pdf
- supplementary files/Supplementary File 3ú║Fig. S2.pdf
- supplementary files/Supplementary File 4ú║Fig. S3.pdf
- supplementary files/Supplementary File 5ú║Fig. S4.pdf
- supplementary files/Supplementary File 6ú║Fig. S5.pdf
- supplementary files/Supplementary File 7ú║Fig. S6.pdf
- supplementary files/Supplementary File 8ú║Fig. S7.pdf
- supplementary files/Supplementary File 9ú║Fig. S8.pdf
- supplementary files/titles for supplementary 1-18.docx
