# Supplementary material for: Gut Flora-Mediated Metabolic Health, the Risk Produced by Dietary Exposure to Acetamiprid and Tebuconazole
Source: Foods. 2021 Apr 12;10(4):835. doi: 10.3390/foods10040835 (PMC8070257; doi:10.3390/foods10040835)
Supplement: Supplementary file 1 [file foods-10-00835-s001.zip › supplementary files/Supplementary File 10ú║Table S1.xlsx]

## Sheet: W-CK
Var ID	CK1	CK2	CK3	CK4	CK5	CK6	CK7	CK8	W1	W2	W3	W4	W5	W6	W7	W8
(13alpha)-13-Hydroxyspartein-2-one	5.04105e+06	2.6657e+06	5.42287e+06	2.85204e+06	3.60148e+06	7.14519e+06	4.0335e+06	5.16698e+06	1.94241e+06	3.06421e+06	1.34617e+06	785553	1.35763e+06	286102	2.35157e+06	295840
2-Hydroxyhippuric acid	2.91572e+06	1.49357e+06	3.93788e+06	1.86689e+06	3.27154e+06	2.89485e+06	2.79355e+06	2.63757e+06	860296	1.63094e+06	131072	151673	297688	827502	864061	398382
1,4-Dimethylimidazole	1.04167e+08	1.08303e+08	4.61076e+07	8.25916e+07	1.67576e+08	1.64529e+08	6.96366e+07	8.35805e+07	2.09401e+07	2.24481e+07	2.17369e+07	2.50812e+07	2.65373e+07	5.06953e+07	2.0032e+07	2.6519e+07
1-[(9Z)-hexadecenoyl]-sn-glycero-3-phosphocholine	1.29099e+06	2.3204e+06	1.45142e+06	1.50146e+06	1.54664e+06	2.23881e+06	1.75845e+06	1.75e+06	4.87572e+06	1.04996e+07	4.33823e+06	3.39686e+06	2.50922e+06	5.39682e+06	6.46695e+06	3.93883e+06
1-[(9Z)-octadecenyl]-2-hexadecanoyl-sn-glycero-3-phosphocholine	5.59227e+06	3.22513e+06	3.77317e+06	4.54719e+06	4.18432e+06	3.49473e+06	3818992	3.8156e+06	2.38646e+06	1.84463e+06	1.4454e+06	1.28892e+06	1.73275e+06	987415	1.8019e+06	1.19591e+06
12,13-DiHOME	2.79353e+08	2.55892e+08	2.82284e+08	2.42442e+08	3.17478e+08	2.70991e+08	2.24692e+08	2.65019e+08	1.13367e+08	8.78699e+07	1.72384e+08	1.53499e+08	1.26299e+08	1.08125e+08	1.10968e+08	1.17368e+08
1beta-Hydroxycholic acid	1.87137e+06	1.75463e+06	2.16956e+06	1.34666e+06	1.2098e+06	1.08939e+06	1.65012e+06	1.21911e+06	9.34265e+06	9.01412e+06	7.87509e+06	7.51476e+06	5.29848e+06	6.84432e+06	8.22649e+06	7.23607e+06
1-Methyl-3,5,6-indolinetriol	1.61179e+06	2.433e+06	2.14298e+06	1.84016e+06	2.67179e+06	1.49551e+06	2.08945e+06	2.25288e+06	6.00891e+07	5.92154e+07	5.44083e+07	5.09928e+07	5.41306e+07	6.3117e+07	5.74948e+07	4.88062e+07
1-Methylhistamine	7.57659e+07	6.06771e+07	1.59302e+08	7.94855e+07	1.1141e+08	8.38298e+07	9.84632e+07	8.85478e+07	2.37011e+07	4.14498e+07	1.59547e+07	1.91338e+07	1.78916e+07	3.07606e+07	2.52412e+07	2.34033e+07
1-Methylnicotinamide	3.30822e+08	2.23928e+08	4.0213e+08	3.39953e+08	4.26984e+08	2.87078e+08	3.07495e+08	3.41994e+08	1.59729e+08	3.10417e+08	4.96634e+07	4.32855e+07	9.57408e+07	2.08563e+08	1.79588e+08	1.12625e+08
2,3-Dihydroxybenzoic acid	2.03604e+06	1.68992e+06	2.11407e+06	2.24258e+06	1.6587e+06	3.11057e+06	2.34338e+06	2.42705e+06	4.06256e+06	4.11375e+06	6.18505e+06	5.91124e+06	4.81611e+06	3.78232e+06	5.20138e+06	4.3752e+06
2-linoleoyl-sn-glycero-3-phosphocholine	2.97423e+07	7.57943e+07	8.27626e+07	6.06369e+07	4.77348e+07	6.75211e+07	7.76819e+07	4.29003e+07	2.0891e+08	1.28851e+08	9.29462e+07	2.26453e+08	9.48385e+07	5.8833e+07	1.54996e+08	144751667
2-linoleoyl-sn-glycero-3-phosphoethanolamine	378222	282167	240222	285525	227053	217575	268865	180518	1.54478e+07	8.12976e+06	5.48546e+06	1.58209e+07	6.83346e+06	5.51356e+06	9.6973e+06	8.70846e+06
3-(aminomethyl)indole	2.29827e+06	4.20211e+06	2.27939e+06	3.70829e+06	4.89215e+06	5.5139e+06	3.30237e+06	4.99272e+06	398274	819519	848243	787103	1.0877e+06	1.30945e+06	675205	1.07304e+06
3-Indoxyl sulphate	1.41395e+08	6.82374e+07	3.15571e+08	9.06104e+07	1.66008e+08	104052556	1.58997e+08	1.39672e+08	3.25815e+07	102108417	3.52147e+06	2.1881e+06	1.47977e+07	2.8708e+07	4.59458e+07	1.66877e+07
3-Methylhippuric Acid	6.81408e+06	3.68121e+06	1.32e+07	5.26284e+06	1.08572e+07	7.04174e+06	7.89029e+06	6.95323e+06	895337	1.74734e+06	928048	1.15737e+06	539604	1.13056e+06	855888	461276
3-Methylhistidine	6.34116e+06	7.81655e+06	9.04254e+06	6.67872e+06	7.46319e+06	9.60845e+06	7.83382e+06	8.88066e+06	4.90251e+06	5.01133e+06	3.11489e+06	1.02752e+06	3.36373e+06	5.22355e+06	4.44222e+06	3.50777e+06
4-Guanidinobutyric acid	2.77848e+08	205285580	5.52869e+08	2.79493e+08	399792576	4.48326e+08	2.80384e+08	339449035	1.56799e+08	1.8855e+08	8.24011e+07	7.4224e+07	1.19125e+08	1.56677e+08	136401828	1.08531e+08
5-Aminopentanamide	6.82179e+07	5.87997e+07	5.44482e+07	5.96488e+07	6.08229e+07	8.50528e+07	6.28625e+07	7.21484e+07	2.93958e+07	2.66008e+07	3.12959e+07	2.85552e+07	3.74887e+07	3.51513e+07	3.08763e+07	3.44937e+07
5-HIAA	3.19788e+07	3.1744e+07	2.89102e+07	4.26854e+07	3.52592e+07	2.46661e+07	2.94668e+07	3.07315e+07	1.17684e+07	1.23341e+07	1.2165e+07	1.47372e+07	1.58954e+07	1.40111e+07	1.34677e+07	1.3446e+07
Chromone	2.17456e+07	2.57074e+07	1.66332e+07	3.00508e+07	2.47427e+07	2.96227e+07	2.15052e+07	2.2609e+07	4.68026e+06	5.09658e+06	6.80867e+06	5.32093e+06	7.94807e+06	6.6553e+06	1.3003e+07	7.80483e+06
Creatine	1100030508	5.59017e+08	1227285724	7.55993e+08	7.98323e+08	6.89956e+08	9.53398e+08	7.37407e+08	3.61993e+08	5.87824e+08	6.70952e+07	7.27316e+07	1.71722e+08	2.56149e+08	3.47284e+08	1.78475e+08
Creatinine	6064799079	5042987605	6835902119	6836911672	7096950251	5011680905	6643453290	5599832312	1882886393	3870472748	3.69202e+08	3.93688e+08	1520363187	1375310202	2174710098	9.28571e+08
dl-3-Indolelactic acid	1.14698e+07	9.96846e+06	1.78038e+07	1.00477e+07	1.04686e+07	9.44349e+06	1.04611e+07	9.81635e+06	4.30955e+06	6.30241e+06	2.32203e+06	3.37942e+06	4.38958e+06	3.75928e+06	4.46475e+06	3.78419e+06
Hippuric acid	972906393	321291907	1399592286	1044236005	394055780	1117532181	5.37452e+08	1045860554	2.32554e+08	4.73592e+08	4.73496e+07	4.48864e+07	4.96119e+07	5.30161e+07	2.36892e+08	1.25405e+08
Imidazoleacetic acid	6.66208e+07	3.68789e+07	2.92995e+07	4.04801e+07	6.24226e+07	7.29992e+07	4.52595e+07	3.70467e+07	1.0231e+07	1.02491e+07	1.33847e+07	9.33145e+06	1.44318e+07	1.74511e+07	1.12247e+07	1.54683e+07
Indole-3-acrylic acid	9.41648e+08	7.7192e+08	8.54321e+08	9.15867e+08	1054804104	9.08838e+08	8.7082e+08	9.26277e+08	5.4348e+08	3.82209e+08	2.65594e+08	2.67617e+08	4.22524e+08	3.88788e+08	3.94696e+08	3.4168e+08
indolemethanamine	5.47738e+06	6.11081e+06	5.3852e+06	5.60895e+06	7.22278e+06	7.75398e+06	6.29583e+06	7.96803e+06	775990	1.10879e+06	1.16899e+06	850728	1.56175e+06	1.37297e+06	962003	1.14928e+06
Indolyl-3-acryloylglycine	1.95513e+06	979760	3.37158e+06	1.26815e+06	1.92372e+06	2.09852e+06	2.09922e+06	1.85468e+06	458329	688889	272446	253667	316369	1.00074e+06	552409	523090
Methylcholate	1.0809e+07	6.67647e+06	8.68886e+06	8.38068e+06	9.71878e+06	8.70189e+06	9.28704e+06	8.83259e+06	3.64093e+07	2.89994e+07	3.27022e+07	3.0693e+07	3.38544e+07	3.89974e+07	3.5013e+07	3.25643e+07
N-(2-Amino-4-methylpentanoyl)glutamine	1.62478e+07	7.87956e+06	7.43866e+06	1.91477e+07	1.52439e+07	1.10815e+07	9.0427e+06	1.14997e+07	6.61514e+06	2.22546e+06	4.43441e+06	2.10826e+06	9.31453e+06	9.90225e+06	3.30239e+06	6.15535e+06
N-(3,4-Dihydroxyphenyl)glutamine	1.64836e+07	4.83984e+07	1.53017e+07	1.94e+07	2.53379e+07	1.66731e+07	2.56791e+07	2.09915e+07	8.61597e+06	6.68536e+06	3.99169e+06	2.69522e+06	9.30919e+06	8.90701e+06	7.04487e+06	6.91088e+06
N-Acetyltyramine	3.41822e+07	2.97986e+07	2.29714e+07	3.1311e+07	3.69811e+07	3.00654e+07	3.15109e+07	3.27263e+07	1.02238e+07	8.90885e+06	1.14131e+07	1.168e+07	1.33151e+07	1.39027e+07	1.09213e+07	1.34922e+07
Nicotinamide	1066267167	1700231925	1369615409	1481021496	1587904389	9.38538e+08	1839240914	1276921774	1.39889e+08	2.43626e+08	1.71388e+08	4.73922e+08	9.65522e+08	3.68697e+08	2.35545e+08	3.81635e+08
Nicotinamide 1-oxide	54036586	3.20464e+07	6.1047e+07	4.31863e+07	6.76966e+07	3.2782e+07	4.56555e+07	4.80668e+07	1.34813e+07	2.17949e+07	5.93116e+06	5.67371e+06	6.40849e+06	8.4813e+06	1.1493e+07	8.60937e+06
N-ISOPENTYLACETAMIDE	1.29946e+07	9.60867e+06	2.1873e+07	1.06595e+07	1.67102e+07	1.24702e+07	1.38204e+07	1.21694e+07	2.13081e+06	7.37264e+06	801142	880463	1.4889e+06	2.69436e+06	2.53119e+06	1.80827e+06
N-METHYLIMIDAZOLEACETIC ACID	1895031252	3933196079	3463427294	2420592375	2767389595	1545751837	2953368130	1642880687	6.11136e+08	3.22614e+08	3.46508e+08	944305512	1268470251	645545516	3.91939e+08	9.96078e+08
Spergualin	4.98048e+06	9.75112e+06	8.83568e+06	5.1201e+06	5.51662e+06	5.2364e+06	8.12944e+06	1.29051e+07	973248	621621	657278	259472	566305	431135	526962	451852
Taurochenodeoxycholic acid	6.34325e+07	4.27272e+07	3.96864e+07	4.11941e+07	4.41737e+07	3.96022e+07	5.00337e+07	3.3743e+07	1.9295e+07	2.92352e+07	2.06701e+07	1.24883e+07	1.90929e+07	2.05934e+07	2.12287e+07	1.46487e+07
Taurocholic acid	1.3035e+08	7.55263e+07	7.45289e+07	6.58434e+07	7.47349e+07	6.2369e+07	9.52073e+07	6.55838e+07	1.72344e+07	3.24365e+07	2.72769e+07	1.02389e+07	1.96833e+07	3.48186e+07	2.83135e+07	2.09899e+07
Trichostatin A	4.05899e+07	6.00999e+07	4.37169e+07	5.76683e+07	1.30648e+07	4.5123e+07	4.59802e+07	3.85632e+07	8.61839e+06	8.76409e+06	4.0456e+06	8.11313e+06	7.76639e+06	5.53847e+07	7.79242e+06	1.62013e+07
Tyramine	9.58375e+07	2.43476e+08	1.90955e+08	2.60647e+08	1.47873e+08	2.75409e+08	1.66103e+08	2.06899e+08	1.05989e+08	5.01829e+07	7.42756e+07	115896360	1.91294e+07	117715764	7.11528e+07	1.25741e+08

## Sheet: DW-CK
Var ID	CK1	CK2	CK3	CK4	CK5	CK6	CK7	CK8	WD1	WD2	WD3	WD4	WD5	WD6	WD7	WD8
(13alpha)-13-Hydroxyspartein-2-one	5.04105e+06	2.6657e+06	5.42287e+06	2.85204e+06	3.60148e+06	7.14519e+06	4.0335e+06	5.16698e+06	3.87074e+06	3.60017e+06	2.2339e+06	2.38883e+06	1.55817e+06	2.10755e+06	257588	230263
1-(1Z-hexadecenyl)-sn-glycero-3-phosphocholine	8.52066e+07	5.48782e+07	1.26962e+08	6.85449e+07	5.06613e+07	7.86693e+07	8.72128e+07	7.39865e+07	2.39984e+08	149611942	1.56289e+08	1.76792e+08	2.50963e+08	1.88269e+08	2.2261e+08	1.70767e+08
1-lauroyl-sn-glycero-3-phosphocholine	6.23014e+08	3.15981e+08	3.61618e+08	3.66334e+08	444466114	3.69058e+08	4.38667e+08	5.14973e+08	1253563911	1242871890	1310888100	1129582670	1281553823	1104946324	1234946318	1295472733
1-Methyl-3,5,6-indolinetriol	1.61179e+06	2.433e+06	2.14298e+06	1.84016e+06	2.67179e+06	1.49551e+06	2.08945e+06	2.25288e+06	7.65064e+07	7.15959e+07	7.14536e+07	7.31212e+07	6.12143e+07	7.93643e+07	7.01606e+07	7.06824e+07
1-O-Hexadecyl-lyso-sn-glycero-3-phosphocholine	9.63068e+07	8.73749e+07	1.01964e+08	3.79102e+07	7.08882e+07	1.18207e+08	9.32903e+07	1.43685e+08	239806440	3.78664e+08	2.03065e+08	1.98876e+08	2.86755e+08	2.74615e+08	2.57865e+08	2.64062e+08
2-(6-Hydroxy-1H-indol-3-yl)acetamide	2.44644e+06	2.46962e+06	974481	2.53386e+06	4.97719e+06	4.5284e+06	2.1739e+06	3.90824e+06	675235	7.92653e+06	8.31062e+06	8.28741e+06	1.11579e+07	3.79783e+06	5.72354e+06	7.50629e+06
2-Butyl-4-chloro-1-(2-nitrobenzyl)imidazole-5-acetic acid	30528.1	32491.6	34037.3	32174.3	24205.9	71114.5	30277.7	32537.6	997263	3.95194e+06	4.88996e+06	3.13817e+06	4.08019e+06	1.60718e+06	3.68126e+06	3.16047e+06
2-linoleoyl-sn-glycero-3-phosphocholine	2.97423e+07	7.57943e+07	8.27626e+07	6.06369e+07	4.77348e+07	6.75211e+07	7.76819e+07	4.29003e+07	1.35672e+08	9.8396e+07	1.17923e+08	102476053	1.15787e+08	171315510	1.50433e+08	1.29655e+08
2-linoleoyl-sn-glycero-3-phosphoethanolamine	378222	282167	240222	285525	227053	217575	268865	180518	5.33314e+06	4.46008e+06	4.87983e+06	4.43834e+06	4.77575e+06	4.93509e+06	5.52454e+06	5.30179e+06
2-oxindole-3-acetic acid	9.90737e+06	9.52556e+06	1.41062e+07	1.00469e+07	9.90803e+06	1.23324e+07	1.17117e+07	1.35645e+07	2.11083e+07	2.59869e+07	2.86291e+07	2.91987e+07	2.08386e+07	1.42372e+07	3.04677e+07	2.16074e+07
3beta-hydroxy-5alpha-cholest-8-ene-4alpha-carboxylic acid	1.66906e+07	5.28057e+07	1495659622	1393495815	1231404867	1186552052	1514898754	1438599423	151701555	7.49004e+07	5.46348e+07	4.61102e+07	4.42962e+07	9.65086e+07	3.85825e+07	5.11329e+07
3-Buten-1-amine	224207	209878	222193	2.83571e+07	8.80968e+07	6.07628e+06	5.31257e+06	2.74904e+06	1.47076e+07	6.74523e+07	6.41859e+07	5.96839e+07	4.46536e+07	7.99381e+07	7.47866e+07	5.93987e+07
7-ketodeoxycholic acid	1.40305e+08	100591728	9.57571e+07	7.9676e+07	1.35087e+08	7.30093e+07	1.15048e+08	1.03666e+08	1.20616e+08	2.13517e+08	2.75331e+08	2.67564e+08	2.08833e+08	1.95995e+08	2.12105e+08	2.13496e+08
D-PANTOTHENIC ACID	1.01819e+07	1.79777e+07	1.28121e+07	1.16093e+07	1.29661e+07	2.14574e+07	1.16302e+07	1.31566e+07	4.94736e+06	5.84299e+06	6.7228e+06	7.00419e+06	7.85321e+06	7.44512e+06	6.36292e+06	7.21885e+06
Hippuric acid	972906393	321291907	1399592286	1044236005	394055780	1117532181	5.37452e+08	1045860554	2543374001	1317373350	1756375022	1900116676	5195984682	2420280649	1564859090	2524693678
Hydroxypropionylcarnitine	1.55347e+07	3.2972e+07	2.50742e+07	1.10642e+07	1.49842e+07	4.35724e+07	2.52398e+07	2.19445e+07	6.28695e+06	3.20919e+06	4.40166e+06	3.6007e+06	8.16855e+06	6.73142e+06	5.20998e+06	5.94386e+06
Linoleyl carnitine	1.48487e+07	1.0518e+07	1.55466e+07	1.32409e+07	9.29809e+06	1.26323e+07	1.34401e+07	1.19109e+07	3.29445e+07	3.17401e+07	3.01579e+07	3.35814e+07	5.27738e+07	4.47681e+07	3.60935e+07	3.2659e+07
N-(2,3,4-Trihydroxybenzoyl)glycine	1.15301e+07	2.03782e+07	1.55774e+07	1.39366e+07	1.23679e+07	1.36666e+07	1.47316e+07	1.30394e+07	4.12366e+06	1.36393e+06	2.39387e+06	2.33347e+06	2.94338e+06	3.76512e+06	3.09949e+06	3.46807e+06
N-(2-Acetylphenyl)formamide	3.89194e+07	6.60793e+07	3.05699e+07	4.6307e+07	4.08585e+07	5.45658e+07	4.70864e+07	4.84492e+07	1.35686e+07	1.65763e+07	1.99167e+07	1.60807e+07	1.18817e+07	1.23054e+07	1.20062e+07	1.47779e+07
N-(2-Pyrrolidinylcarbonyl)glutamine	2.72372e+06	2.13678e+06	1.95491e+06	2.40637e+06	4.78726e+06	2.69069e+06	2.32442e+06	2.55102e+06	476644	869135	1.51291e+06	859898	1.73542e+06	1.98697e+06	1.09526e+06	1.52057e+06
N-(3-Aminopropyl)-3-(3,4-dihydroxyphenyl)propanamide	519183	905736	1.17601e+06	1.02476e+06	439279	684040	406290	627710	1.42573e+07	1.00511e+07	5.48986e+06	7.23782e+06	6.57469e+06	7.67485e+06	1.10397e+07	7.81832e+06
N-(4-Amino-1-carboxybutyl)glutamic acid	3.66094e+07	3.64822e+07	4.33114e+07	3.64653e+07	2.40394e+07	3.10242e+07	3.69835e+07	2.74329e+07	1.50807e+07	1.22792e+07	1.74053e+07	1.32493e+07	1.46533e+07	1.64191e+07	1.48473e+07	1.54544e+07
N-(4-Hydroxy-3,5-dimethoxybenzoyl)glycine	2.04115e+07	3.39654e+07	2.35544e+07	2.73109e+07	2.58504e+07	1.95875e+07	2.57489e+07	2.42451e+07	1.66967e+07	1.17497e+07	1.0387e+07	1.0133e+07	7.47791e+06	1.62419e+07	1.23015e+07	1.21488e+07
N-(5-Hydroxypentanoyl)glycine	9.30398e+06	6.1939e+06	6.69071e+06	6.87621e+06	1.08514e+07	7.23828e+06	7.26653e+06	8.89477e+06	2.76974e+07	1.58871e+07	2.50848e+07	1.67105e+07	2.61826e+07	3.84757e+07	2.11772e+07	2.55e+07
N-Acetyltyramine	3.41822e+07	2.97986e+07	2.29714e+07	3.1311e+07	3.69811e+07	3.00654e+07	3.15109e+07	3.27263e+07	1.426e+07	1.06434e+07	1.11076e+07	1.23155e+07	1.03867e+07	9.46392e+06	9.25331e+06	1.18018e+07
Spergualin	4.98048e+06	9.75112e+06	8.83568e+06	5.1201e+06	5.51662e+06	5.2364e+06	8.12944e+06	1.29051e+07	963876	908971	286856	828986	424854	192684	566318	650997
Taurochenodeoxycholic acid	6.34325e+07	4.27272e+07	3.96864e+07	4.11941e+07	4.41737e+07	3.96022e+07	5.00337e+07	3.3743e+07	1.6421e+07	1.23658e+07	2.48446e+07	1.55948e+07	1.30066e+07	1.53831e+07	1.78216e+07	1.50842e+07
Taurocholic acid	1.3035e+08	7.55263e+07	7.45289e+07	6.58434e+07	7.47349e+07	6.2369e+07	9.52073e+07	6.55838e+07	2.33314e+07	1.52485e+07	2.67459e+07	2.00274e+07	2.09183e+07	2.28417e+07	2.2673e+07	2.18018e+07
Trimethylamine N-oxide	223579	230299	220181	226482	230700	249610	223485	223208	7.93038e+08	3.29846e+08	5.26158e+08	1.56676e+08	5.0796e+08	2.17618e+08	1.39058e+08	8.88195e+08
Tyramine	9.58375e+07	2.43476e+08	1.90955e+08	2.60647e+08	1.47873e+08	2.75409e+08	1.66103e+08	2.06899e+08	1.19741e+07	2.87095e+07	4.61178e+07	2.97377e+07	1.00706e+07	3.86555e+07	6.55866e+06	3.14553e+07
Uric acid	4.74523e+07	3.59297e+07	6.11563e+07	4.58907e+07	6.55895e+07	6.69083e+07	4.53345e+07	5.37142e+07	1.48532e+08	149783201	1.93363e+08	1.96713e+08	2.70664e+08	1.5088e+08	1.6196e+08	2.12535e+08

## Sheet: D-CK
metabolite	CK1	CK2	CK3	CK4	CK5	CK6	CK7	CK8	D1	D2	D3	D4	D5	D6	D7	D8
(13alpha)-13-Hydroxyspartein-2-one	5.04105e+06	2.6657e+06	5.42287e+06	2.85204e+06	3.60148e+06	7.14519e+06	4.0335e+06	5.16698e+06	118200	63926.8	327570	62652.4	328414	929486	1.64437e+06	1.14335e+06
(R)-3-hydroxybutyrylcarnitine	276382	449158	762424	862893	610978	525579	513242	284208	5.02328e+07	3.84624e+07	1.89136e+07	1.75204e+07	1.36655e+07	1.67286e+07	1.65744e+07	4.08396e+07
12,13-DiHOME	2.79353e+08	2.55892e+08	2.82284e+08	2.42442e+08	3.17478e+08	2.70991e+08	2.24692e+08	2.65019e+08	8.47506e+07	9.28866e+07	1.50138e+08	2.08946e+07	8.0403e+07	1.18941e+08	1.13215e+08	1.45742e+08
1beta-Hydroxycholic acid	1.87137e+06	1.75463e+06	2.16956e+06	1.34666e+06	1.2098e+06	1.08939e+06	1.65012e+06	1.21911e+06	4.64888e+06	8.52159e+06	1.02387e+07	5.00236e+06	9.7872e+06	1.25412e+07	7.25051e+06	1.06551e+07
1-Methyl-3,5,6-indolinetriol	1.61179e+06	2.433e+06	2.14298e+06	1.84016e+06	2.67179e+06	1.49551e+06	2.08945e+06	2.25288e+06	6.9289e+07	7.03209e+07	6.98421e+07	5.20438e+07	6.63975e+07	6.29484e+07	5.45652e+07	7.67539e+07
1-Methylnicotinamide	3.30822e+08	2.23928e+08	4.0213e+08	3.39953e+08	4.26984e+08	2.87078e+08	3.07495e+08	3.41994e+08	1225415222	9.45428e+08	6.05619e+08	6.56236e+08	5.13548e+08	6.55189e+08	6.10644e+08	1010231423
2-Aminobutanoic acid	636359	108793	199283	1.55698e+06	656956	146589	1.47967e+06	101155	3.01407e+07	3.65062e+07	3.33971e+07	3.13224e+07	2.77876e+07	3.14782e+07	3.14438e+07	3.5209e+07
2-Aminobutyric acid	1.14862e+07	9.82636e+06	9.16942e+06	1.66842e+07	501484	1.47519e+07	8.23904e+06	1.21993e+07	1.07694e+08	1.20429e+08	9.59069e+07	8.0588e+07	4.99094e+07	7.31139e+07	5.71639e+07	1.33794e+08
2-Hydroxyhippuric acid	1.11932e+06	996347	1.92485e+06	1.6735e+06	2.33861e+06	2.39647e+06	1.59463e+06	1.97595e+06	1.09826e+07	7.58394e+06	4.40456e+06	4.08659e+06	3.46699e+06	3.81838e+06	3.84831e+06	7.23727e+06
3-Indoxyl sulphate	1.41395e+08	6.82374e+07	3.15571e+08	9.06104e+07	1.66008e+08	104052556	1.58997e+08	1.39672e+08	7.24654e+08	750832597	3.75839e+08	1.97983e+08	2.10085e+08	2.87364e+08	2.53103e+08	5.8324e+08
3-oxolauric acid	1.4672e+06	1.91329e+06	1.34637e+06	1.52655e+06	4.00443e+06	2.58485e+06	1.45736e+06	2.49605e+06	462025	542447	326979	244832	409349	292379	337048	475693
4-ACETAMIDOBUTYRIC ACID	1.22816e+07	9.91309e+06	2.66969e+06	8.34806e+06	8.97666e+06	9.63172e+06	8.33814e+06	4.42528e+06	3.58111e+07	5.93262e+07	4.76587e+07	2.84497e+07	1.8159e+07	5.82523e+07	5.99735e+07	4.87119e+07
5,6-Indolinediol	6.46405e+06	6.87089e+06	6.36446e+06	7.01649e+06	6.39964e+06	6.96592e+06	6.78946e+06	6.98753e+06	2.81019e+06	510304	723110	723501	981083	4.02927e+06	4.37233e+06	5.17897e+06
5-HIAA	3.19788e+07	3.1744e+07	2.89102e+07	4.26854e+07	3.52592e+07	2.46661e+07	2.94668e+07	3.07315e+07	1.70589e+07	5.93886e+06	1.88934e+07	551221	1.47995e+07	1.99665e+07	1.80477e+07	2.29087e+07
7-ketodeoxycholic acid	1.40305e+08	100591728	9.57571e+07	7.9676e+07	1.35087e+08	7.30093e+07	1.15048e+08	1.03666e+08	1.5791e+08	2.16401e+08	309875397	2.33555e+08	1.99241e+08	3.02628e+08	2.49658e+08	2.48392e+08
Acetylcarnitine	4.46274e+07	5.42964e+07	3.70964e+07	4.97508e+07	4.78202e+07	5.44811e+07	4.74175e+07	4.88215e+07	2.56615e+07	1.07819e+06	851705	566627	789865	849119	690504	1.04301e+06
Acetylcholine	2.32546e+06	2.16639e+06	2.25531e+06	2.54944e+06	2.06502e+06	1.83421e+06	2.17691e+06	1.9634e+06	7.31032e+08	4.14027e+08	8.39075e+08	5.73232e+08	7.58962e+08	6.27185e+08	630929673	9.88433e+08
Benzoic acid	6.26166e+07	6.19113e+07	4.08272e+07	7.24125e+07	6.9174e+07	8.55213e+07	5.70123e+07	5.55927e+07	1.2015e+07	1.54173e+07	5.48328e+06	902982	5.19132e+06	3.07671e+07	2.86859e+07	3.97799e+07
Betaine	2076309927	1764564036	2774007807	2562745464	2666473004	2359934177	2226175114	2513067924	6188351735	6314664025	3881800379	3934697761	4060106009	4287740001	4229784074	6111207875
Chromone	2.17456e+07	2.57074e+07	1.66332e+07	3.00508e+07	2.47427e+07	2.96227e+07	2.15052e+07	2.2609e+07	3.54481e+06	5.21181e+06	153126	116773	3.20378e+06	9.75393e+06	9.33037e+06	1.21862e+07
D-Urobilin	7.23019e+06	8.24354e+06	8.67892e+06	8.40311e+06	5.65461e+06	9.22881e+06	7.6856e+06	8.25155e+06	2.46408e+06	3.95025e+06	3.50002e+06	1.50556e+06	2.40922e+06	3.66824e+06	2.84404e+06	4.12166e+06
Hydroxypropionylcarnitine	1.55347e+07	3.2972e+07	2.50742e+07	1.10642e+07	1.49842e+07	4.35724e+07	2.52398e+07	2.19445e+07	1.10358e+07	1.11103e+07	4.81941e+06	4.0992e+06	3.18007e+06	5.62459e+06	3.91699e+06	8.89135e+06
indolemethanamine	5.47738e+06	6.11081e+06	5.3852e+06	5.60895e+06	7.22278e+06	7.75398e+06	6.29583e+06	7.96803e+06	4.12135e+06	2.38786e+06	84007.3	83069.7	82477.4	1.46642e+06	4.52841e+06	5.48996e+06
Methylimidazoleacetic acid	1787088505	2186469848	2186635433	2099513944	2088566560	1900131790	2066158363	2006713849	1558426571	1.13965e+06	2.56016e+06	6.28187e+06	1.95034e+07	1427227218	1340877610	1853509586
N-Acetylhistamine	5.99115e+08	5.12064e+08	3.58286e+08	6.13574e+08	5.16194e+08	4.05606e+08	4.77245e+08	504511758	2.48625e+08	1.33214e+08	9.3422e+06	1.44338e+08	2.33982e+08	2.2169e+08	2.14789e+08	3.69499e+08
N-Acetylputrescine	116593	98232.4	106472	120542	119015	144519	109848	104967	5.89809e+07	1.20409e+08	2.05566e+08	2.34035e+08	3.34877e+07	1.87972e+08	4.17529e+07	7.1684e+06
N-Acetylsphingosine	1.81104e+08	1.82851e+08	1.56229e+08	2.20334e+08	2.07024e+08	2.00949e+08	1.67917e+08	1.96896e+08	4.26316e+08	3.84902e+08	4.46022e+08	3.80431e+08	4.06982e+08	4.01323e+08	3.69221e+08	4.50607e+08
N-Acetyltyramine	3.41822e+07	2.97986e+07	2.29714e+07	3.1311e+07	3.69811e+07	3.00654e+07	3.15109e+07	3.27263e+07	8.88294e+06	1.09378e+07	9.85715e+06	8.62499e+06	8.75893e+06	9.475e+06	9.69789e+06	1.00889e+07
neuraminic acid	1.63741e+08	1.59235e+08	1.40513e+08	1.09008e+08	1.62929e+08	1.48422e+08	1.34908e+08	1.06576e+08	6.91752e+07	7.50945e+07	4.49575e+07	6.20268e+07	3.08583e+07	3.17172e+07	4.81499e+07	6.2535e+07
N-METHYLIMIDAZOLEACETIC ACID	1895031252	3933196079	3463427294	2420592375	2767389595	1545751837	2953368130	1642880687	3.65834e+08	3.0728e+07	2.17133e+06	2.64158e+08	5.45293e+06	7.9773e+08	3.86569e+08	6.64273e+08
PYRIDOXAMINE	123494224	1.70775e+08	1.20857e+08	6.98618e+07	1.17619e+08	1.67117e+08	1.32422e+08	116195978	5.80529e+07	5.08688e+07	5.62035e+07	210997	2.39743e+06	6.93689e+07	4.33009e+07	5.76828e+07
Spergualin	4.98048e+06	9.75112e+06	8.83568e+06	5.1201e+06	5.51662e+06	5.2364e+06	8.12944e+06	1.29051e+07	922539	578175	434811	1.19601e+06	1.18297e+06	937509	738750	1.5411e+06
Spermidine	2.95413e+08	2.86791e+08	2.6067e+08	2.85991e+08	3.29128e+08	4.20935e+08	4.05001e+08	3.93748e+08	9.03256e+06	325504	327630	295766	322912	9.76775e+06	2.22498e+08	1.31648e+08
Trichostatin A	4.05899e+07	6.00999e+07	4.37169e+07	5.76683e+07	1.30648e+07	4.5123e+07	4.59802e+07	3.85632e+07	4.24488e+06	5.60412e+07	5.56101e+06	1.81606e+06	6.39766e+06	3.27256e+06	2.61277e+06	4.76626e+06
Trimethylamine N-oxide	223579	230299	220181	226482	230700	249610	223485	223208	2203306219	1489620491	8.62257e+08	3.35045e+08	5.46044e+08	5.85886e+08	5.64956e+08	1567939802
Tyramine	9.58375e+07	2.43476e+08	1.90955e+08	2.60647e+08	1.47873e+08	2.75409e+08	1.66103e+08	2.06899e+08	2.66878e+07	9.67662e+07	1.02589e+07	7.62294e+06	2.52336e+07	1.84774e+07	2.75175e+07	3.53667e+07
