# Supplementary material for: Gut Flora-Mediated Metabolic Health, the Risk Produced by Dietary Exposure to Acetamiprid and Tebuconazole
Source: Foods. 2021 Apr 12;10(4):835. doi: 10.3390/foods10040835 (PMC8070257; doi:10.3390/foods10040835)
Supplement: Supplementary file 1 [file foods-10-00835-s001.zip › supplementary files/Supplementary File 13ú║Table S2.xlsx]

## Sheet: Sheet1
Name	CK1	CK2	CK3	CK4	CK5	CK6	CK7	CK8	D1	D2	D3	D4	D5	D6	D7	D8	W1	W2	W3	W4	W5	W6	W7	W8	WD1	WD2	WD3	WD4	WD5	WD6	WD7	WD8
(13Z,16Z)-docosadienoic acid	4.67226e+06	4.02917e+06	61535	4.35129e+06	5.79813e+06	8.65411e+06	6.25591e+06	7.2877e+06	2.64069e+07	3.74512e+07	3.85115e+07	3.48797e+07	3.72653e+07	2.19581e+07	2.92722e+07	3.98923e+07	3.3264e+07	3.74603e+07	3.49914e+07	4.83419e+07	5.53889e+07	3.07802e+07	2.0206e+07	3.47569e+07	6.78078e+07	6.93285e+07	8.92632e+07	6.98189e+07	5.65691e+07	6.90084e+07	6.16544e+07	6.88274e+07
(15Z)-9,12,13-Trihydroxy-15-octadecenoic acid	1.95905e+06	1.41411e+06	3.08098e+06	1.60282e+06	1.54034e+06	1.64443e+06	1.3642e+06	1.94189e+06	2.50582e+06	2.87132e+06	2.16492e+06	2.45282e+06	2.20221e+06	2.18882e+06	3.45236e+06	2.73619e+06	3.83164e+06	4.76335e+06	4.77922e+06	3.18604e+06	3.96394e+06	5.87636e+06	4.20395e+06	2.47257e+06	3.48584e+06	2.90623e+06	3.88407e+06	2.46909e+06	4.2378e+06	2.01419e+06	2.93303e+06	2.02456e+06
(2E)-2-Nonenoic acid	2.48592e+07	2.5532e+07	2.83147e+07	2.89738e+07	2.94838e+07	2.55927e+07	2.53702e+07	2.87166e+07	7.35799e+07	75800208	9.89524e+07	8.91197e+07	8.0185e+07	96671488	4.99751e+07	4.00486e+06	8.40212e+07	7.36671e+07	6.165e+07	6.35712e+07	9.05672e+07	4.95662e+07	8.05591e+07	8.65487e+07	7.92372e+07	8.04261e+07	7.58549e+07	7.64104e+07	7.88331e+07	8.32604e+07	6.05509e+07	6.55814e+07
(5R)-5-[(1S)-1,2-Dihydroxyethyl]-alpha-D-lyxopyranose	3.79545e+06	3.94141e+06	5136321	5.68034e+06	4.36213e+06	5.88184e+06	5.03251e+06	2.65417e+06	6.11267e+06	1.62023e+07	1.54967e+07	7.28379e+06	3.4897e+06	3.42464e+06	1.21402e+07	1.24417e+07	5.00574e+06	6.40107e+06	7.96485e+06	5.99902e+06	4835717	6.91263e+06	5.20953e+06	6.80904e+06	7.84327e+06	4.53707e+06	6.30249e+06	5.70774e+06	8.95942e+06	4.22076e+06	3.57268e+06	3.98653e+06
(7E,10E,13E,16E)-7,10,13,16-Docosatetraenoic acid	3.25008e+06	2.45854e+06	3.5638e+06	1.79814e+06	1.13182e+06	1.94855e+06	2.75912e+06	2.38531e+06	6.40043e+06	6.04032e+06	5.3668e+06	6.37736e+06	4.32664e+06	2.79093e+06	3.69266e+06	3.12267e+06	3.29903e+06	2.88643e+06	2.7472e+06	2.94644e+06	4.44183e+06	2.54834e+06	4.86051e+06	4.11694e+06	8.0232e+06	1.20149e+07	4.99702e+06	4.79323e+06	4.37439e+06	5.2898e+06	5.2149e+06	8.7572e+06
(7S,8S,9Z,12Z)-7,8-Dihydroxy-9,12-octadecadienoic acid	1.20998e+07	1.86333e+07	3.14768e+07	1.78121e+07	1.09086e+07	2.06236e+07	1.51387e+07	2.31869e+07	2.7063e+07	2.53297e+07	2.78727e+07	1.8719e+07	2.4302e+07	1.79267e+07	2.24002e+07	2.38841e+07	2.53233e+07	2.69437e+07	2.99617e+07	3.20571e+07	3.25615e+07	2.61824e+07	3.99118e+07	27822192	3.84627e+07	1.10957e+07	3.32514e+07	2.53225e+07	4.4023e+07	2.07164e+07	2.88497e+07	2.26712e+07
1-(1Z-hexadecenyl)-sn-glycero-3-phosphocholine	1.39879e+07	1.38282e+07	1.2481e+07	1.10757e+07	1.28201e+07	1.2812e+07	1.33962e+07	1.24891e+07	7.13958e+06	9.70522e+06	1.09494e+07	7.67493e+06	9.70179e+06	1.14434e+07	8.42099e+06	1.27792e+07	9.14233e+06	9.63516e+06	1.59783e+07	1.16564e+07	1.68033e+07	2.22097e+07	2.60112e+07	1.27526e+07	1.98719e+07	2.12492e+07	2.07808e+07	1.90176e+07	2.35122e+07	1.57265e+07	1.83942e+07	1.97071e+07
1-(4Z,7Z,10Z,13Z,16Z,19Z-docosahexaenoyl)-sn-glycero-3-phosphocholine	4.9996e+08	4.51882e+08	6.50023e+08	5.06887e+08	4.39725e+08	5.34961e+08	4.82641e+08	4.10346e+08	4.17374e+08	2.71395e+08	3.57147e+08	3.28161e+08	3.70928e+08	3.2703e+08	3.88388e+08	33248.2	3.82909e+08	408727800	3.71041e+08	3.88449e+08	4.78462e+08	4.50323e+08	3.99193e+08	4.92594e+08	5.69743e+08	3.45557e+08	404723451	4.36383e+08	6.05017e+08	4.23018e+08	4.77466e+08	4.02197e+08
1,2-di-[(9Z)-octadecenoyl]-sn-glycero-3-phosphoethanolamine	4.94675e+07	7.30659e+07	3.63583e+07	4.33236e+07	3.44413e+07	5.15512e+07	6.11329e+07	6.31028e+07	3.71057e+07	3.4688e+07	4.98145e+07	5.02766e+07	3.55298e+07	3.94822e+07	3.82657e+07	4.02618e+07	2.48416e+07	3.32011e+07	3.59972e+07	3.4128e+07	5.77569e+07	2.71996e+07	5.50292e+07	4.58236e+07	3.67054e+07	2.04759e+07	4.98777e+07	3.52759e+07	4.8951e+07	2.04102e+07	3.41985e+07	2.34061e+07
1-[(11Z)-octadecenoyl]-sn-glycero-3-phosphocholine	2.92346e+08	2.41667e+08	3.06519e+08	2.7326e+08	2.63169e+08	2.40862e+08	2.35754e+08	315151439	2.48404e+08	2.01282e+08	204652680	1.83805e+08	176949438	1.36284e+08	2.00911e+08	31579.6	2.15565e+08	1.98335e+08	2.1703e+08	2.04355e+08	2.23835e+08	2.81383e+08	2.3107e+08	2.31341e+08	3.05477e+08	2.73332e+08	2.37342e+08	2.15672e+08	2.65251e+08	3.06996e+08	2.70663e+08	287038035
1-[(11Z,14Z)]-icosadienoyl-sn-glycero-3-phosphocholine	8.19717e+07	7.76348e+07	8.07222e+07	7.9754e+07	8.99464e+07	6.98951e+07	6.68234e+07	8.62277e+07	7.77316e+07	3.56126e+07	5.0552e+07	4.70713e+07	5.35388e+07	5.3872e+07	5.80905e+07	32677	4.9628e+07	5.04637e+07	5.08355e+07	4.83769e+07	6.89626e+07	6.9943e+07	6.40418e+07	7.08879e+07	7.97914e+07	6.25627e+07	6.4431e+07	7.31891e+07	7.34229e+07	8.77308e+07	8.51981e+07	8.34132e+07
1-[(1Z,9Z)-octadecadienyl]-sn-glycero-3-phosphocholine	9.34479e+06	9.05694e+06	9.93954e+06	8.6704e+06	8.12731e+06	9.25577e+06	7.09225e+06	8.92734e+06	9.59347e+06	5.85921e+06	6.20694e+06	7.47275e+06	7.08559e+06	7.16749e+06	8.17388e+06	14729.2	6.96237e+06	7.51864e+06	8.83094e+06	7.26777e+06	9.0454e+06	9.91708e+06	9.95608e+06	8.86657e+06	9.6314e+06	1.16926e+07	1.19192e+07	9.34976e+06	9.84413e+06	1.06166e+07	1.02415e+07	9.93232e+06
1-[(8Z,11Z,14Z)-icosatrienoyl]-sn-glycero-3-phosphocholine	1.29301e+08	6.26762e+07	1.26586e+08	1.1867e+08	1.10073e+08	1.26331e+08	1.14383e+08	117784972	1.41675e+08	8.697e+07	1.16197e+08	8.33046e+07	1.13241e+08	8.07276e+07	1.22672e+08	13077.1	1.68297e+08	1.38604e+08	1.14172e+08	1.02478e+08	1.13582e+08	1.70209e+08	1.19285e+08	1.21495e+08	1.63534e+08	1.02322e+08	1.12798e+08	1.10515e+08	1.39029e+08	1.85766e+08	1.38887e+08	1.49253e+08
1-[(9Z)-hexadecenoyl]-sn-glycero-3-phosphocholine	1.93071e+08	1.60566e+08	2.05975e+08	1.70938e+08	1.59587e+08	158712359	1.6773e+08	189240033	1.50632e+08	9.36345e+07	9.29738e+07	1.09557e+08	1.01109e+08	9.59683e+07	1.04688e+08	42713.6	1.29579e+08	1.5397e+08	1.21142e+08	1.23683e+08	1.99806e+08	1.23741e+08	1.61947e+08	1.83538e+08	1.80064e+08	1.8315e+08	1.50981e+08	1.17853e+08	1.75939e+08	1.87418e+08	1.63295e+08	1.88623e+08
1-[(9Z)-octadecenoyl]-2-[(4Z,7Z,10Z,13Z,16Z,19Z)-docosahexaenoyl]-sn-glycero-3-phosphocholine	1.28482e+08	1.03446e+08	1.27204e+08	1.26459e+08	1.28114e+08	1.4071e+08	8.29744e+07	1.04607e+08	5.23077e+07	7.45517e+07	8.44124e+07	9.21373e+07	7.9409e+07	7.60239e+07	5.96366e+07	8.66497e+07	7.55552e+07	8.00583e+07	7.30162e+07	8.02861e+07	1.16128e+08	6.29972e+07	9.01892e+07	1.17378e+08	7.28368e+07	5.72791e+07	6.68634e+07	5.08854e+07	5.77353e+07	8.82626e+07	6.43995e+07	7.46565e+07
10(E),12(Z)-Conjugated linoleic acid	11875821219	10007280430	6112324257	10638701744	11489625763	10776496257	7993736429	18149026893	12688405196	16691831851	17336690569	17128622373	16204596798	15797376268	17304636819	21828857407	11199792355	13161456191	14947141885	18473088885	21195386120	12797207729	14462312024	15488078762	16180962454	17466992132	15658077110	17091145023	18337529411	14309944361	18802450809	15712212056
11(Z),14(Z)-Eicosadienoic acid	2.07881e+08	1.45707e+08	1.07385e+08	1.56261e+08	168843567	1.63258e+08	1.27425e+08	2.368e+08	1.72213e+08	234226478	2.32073e+08	2.31481e+08	2.30855e+08	2.23935e+08	2.49556e+08	2.87017e+08	1.73089e+08	2.20777e+08	2.17148e+08	2.96095e+08	2.98363e+08	1.76725e+08	1.7458e+08	2.08533e+08	2.60671e+08	3.36374e+08	2.92873e+08	3.04185e+08	2.61381e+08	2.51907e+08	3.45764e+08	3.09428e+08
15-Keto-13,14-dihydroprostaglandin A2	1.48326e+07	2.11228e+07	2.12878e+07	1.82262e+07	2.49021e+07	1.67596e+07	1.57991e+07	2.60256e+07	6.26604e+07	7.49044e+07	8.8123e+07	7.00075e+07	7.87777e+07	5.97912e+07	3.06497e+07	7.54357e+07	2.23646e+07	3.4736e+07	2.07968e+07	14061287	2.09857e+07	4.82547e+07	1.53119e+07	2.9077e+07	1.9018e+07	2.73102e+07	1.42809e+07	1.36538e+07	3.44136e+07	2.65025e+07	2.31414e+07	1.88096e+07
16-Hydroxyhexadecanoic acid	2.84259e+08	3.31204e+08	2.55752e+08	4.7674e+08	5.029e+08	3.69415e+08	370174991	1134747387	4.30747e+08	1084594083	4.46746e+08	4.39109e+08	5.59355e+08	4.54464e+08	7.04954e+08	1102245777	5.51247e+08	1139707238	8.0053e+08	7.42689e+08	8.65811e+08	1252175661	7.19345e+08	6.06993e+08	648200559	1202798062	7.12361e+08	6.20463e+08	4.28786e+08	9.45128e+08	6.80204e+08	7.40818e+08
1-arachidonoyl-sn-glycero-3-phosphocholine	6.81641e+08	5.50319e+08	8.53112e+08	6.75153e+08	5.85171e+08	7.01259e+08	658735514	4.24209e+08	4.04299e+08	4.84326e+08	4.50343e+08	5.02246e+08	3.88608e+08	4.88405e+08	3.94637e+08	5.14068e+08	4.69844e+08	5.56052e+08	3.92973e+08	4.62121e+08	4.97265e+08	346247078	3.73033e+08	5.21385e+08	5.77837e+08	3.27485e+08	3.91727e+08	364015984	5.31589e+08	426338157	4.06076e+08	380653114
1-heptadecanoyl-sn-glycero-3-phosphocholine	3.54646e+08	3.91247e+08	3.33533e+08	3.46036e+08	3.70884e+08	3.82641e+08	3.3513e+08	3.89425e+08	3.27357e+08	1.51507e+08	1.7204e+08	2.1274e+08	2.0394e+08	1.9223e+08	2.39218e+08	34323.9	1.89649e+08	2.20644e+08	3.38044e+08	2.81404e+08	4.09937e+08	3.63141e+08	5.41987e+08	4.4441e+08	2.95522e+08	2.55959e+08	5.18179e+08	3.71478e+08	4.43606e+08	2.27539e+08	3.91444e+08	2.86901e+08
1-hexadecanoyl-2-(4Z,7Z,10Z,13Z,16Z,19Z-docosahexaenoyl)-sn-glycero-3-phosphocholine	5.19199e+07	7.53649e+07	5.83875e+07	1.55338e+07	2.47985e+07	2.48447e+07	1.80283e+07	1.49952e+07	4.09262e+06	3.23246e+06	4.2844e+06	3.46128e+06	2.61905e+06	7.22071e+06	2.60313e+06	4.73083e+06	7.02527e+06	6.17853e+06	6.32944e+06	1.60696e+07	1.40543e+07	8.23985e+06	7.75294e+06	1.76449e+07	1.47578e+07	1.71833e+07	1.19877e+07	1.99031e+07	3.56174e+06	1.20023e+07	1.10053e+07	2.76919e+07
1-hexadecanoyl-sn-glycero-3-phosphoethanolamine	8.03586e+07	7.54097e+07	8.2888e+07	6.52426e+07	6.24195e+07	6.84053e+07	6.21894e+07	9.54484e+07	8.22897e+07	8.57166e+07	8.15761e+07	8.65097e+07	8.98643e+07	6.56779e+07	8.28296e+07	8.58386e+07	7.11488e+07	6.48536e+07	1.18847e+08	7.78524e+07	1.24719e+08	1.3268e+08	1.59281e+08	1.38406e+08	9.87189e+07	9.32509e+07	1.12027e+08	1.49795e+08	1.86011e+08	7.63616e+07	1.63869e+08	9.74343e+07
1-icosanoyl-sn-glycero-3-phosphocholine	1.65997e+08	1.78401e+08	1.56109e+08	1.76369e+08	1.30281e+08	1.27536e+08	1.56069e+08	1.61207e+08	1.59483e+08	2.43851e+08	1.21813e+08	1.07735e+08	1.33968e+08	1.37494e+08	163862775	47342.9	1.65886e+08	1.45047e+08	1.89399e+08	3.41957e+08	1.09194e+08	2.51366e+08	2.78051e+08	3.75836e+08	1.65618e+08	1.99745e+08	1.91954e+08	2.78618e+08	1.99621e+08	3.46365e+08	2.08395e+08	3.02499e+08
1-icosanoyl-sn-glycero-3-phosphoethanolamine	1371553503	1270808320	1568640737	1417542686	1417590018	1508494341	1238306189	1397101488	1708919047	8.44521e+08	1155110012	1175234553	1242529519	1204262313	1388427563	1057106654	1304656649	1229330922	2246663360	1412837616	2002887124	2432604398	2653071108	2057213221	1699395086	1880241668	2362386127	2482506907	2855102256	1864289178	2305894122	2092286060
1-Methylguanine	1.23423e+07	1.31541e+07	9.82108e+06	1.0634e+07	1.08526e+07	1.0101e+07	1.21275e+07	1.45334e+07	7.23656e+06	6.75783e+06	8.12272e+06	8.28981e+06	1.08755e+07	8.27842e+06	8.01417e+06	5.48788e+06	8.71105e+06	8.51758e+06	9.07684e+06	8.3925e+06	7.75297e+06	9.36591e+06	8.1857e+06	7.87238e+06	6.39721e+06	7.54191e+06	6.76369e+06	1.03879e+07	8.26713e+06	8.84778e+06	1.33776e+07	9.61101e+06
1-Methylhistidine	2.64157e+07	3.14615e+07	4.09756e+07	3.9443e+07	3.84916e+07	3.28842e+07	3.51884e+07	3.23921e+07	6.67957e+06	7.93167e+06	9.99166e+06	5.04877e+07	7.06471e+06	9.32251e+06	7.89747e+06	5.75638e+06	1.31629e+07	1.3726e+07	9.84458e+06	1.12836e+08	1.48229e+07	1.0454e+07	8.6602e+06	1.63227e+07	9.20411e+06	1.2214e+07	1.09394e+07	1.25668e+07	1.74649e+07	1.08274e+07	1.21435e+07	1.39392e+07
1-methylhypoxanthine	1.00927e+07	1.16223e+07	7.82221e+06	9.65269e+06	1.29019e+07	8.65762e+06	8.02325e+06	1.34001e+07	4.08502e+06	3.76467e+06	5.27854e+06	7.5362e+06	5.39753e+06	5.87695e+06	5.12322e+06	3.57693e+06	5.56991e+06	5.113e+06	5.34404e+06	6.7046e+06	5.64989e+06	5.72303e+06	5.81044e+06	6.80292e+06	7.40807e+06	7.02065e+06	4.32318e+06	1.05492e+07	8.16639e+06	8.27557e+06	1.55085e+07	9.42272e+06
1-nonanoic acid	1.53601e+06	1.321e+06	1.70738e+06	2.12528e+06	2.08627e+06	1.62977e+06	2.23896e+06	1.90995e+06	5.46873e+06	6.52663e+06	8.61186e+06	9.30509e+06	9.03241e+06	8.43474e+06	8.89249e+06	1.03605e+07	4.21279e+06	4.36326e+06	4.06511e+06	5.42814e+06	4.62722e+06	4.84927e+06	3.99106e+06	5.49969e+06	2.62524e+06	2.51498e+06	3.87623e+06	4.26873e+06	5.3772e+06	4.44958e+06	5.68129e+06	4.5888e+06
1-stearoyl-sn-glycero-3-phosphoethanolamine	1739674906	1736887560	1894414571	1572235476	1905280333	1660221324	2139669610	1677184376	1836184791	1725213168	1870770607	1963508599	1823753839	1760461631	1888399705	1806928026	2017910469	1875139509	2377188983	1792918275	2193121621	2947852943	2650238718	2050004170	2438554046	2570836570	2931438763	2689889786	2483617570	2483613631	2774033959	2246074486
2-[(11Z,14Z)-icosadienoyl]-sn-glycero-3-phosphoethanolamine	7.79517e+08	7.30532e+08	9.15545e+08	7.67881e+08	6.45998e+08	8.73871e+08	7.11478e+08	7.04191e+08	1043267511	9.34869e+08	978753057	9.40744e+08	9.4701e+08	8.9767e+08	9.39315e+08	889885802	8.71597e+08	8.42497e+08	858501862	9.32347e+08	1020421996	1043781903	9.63556e+08	1054459702	1081309030	8.66009e+08	1192067105	888830178	1268011610	9.52174e+08	9.65017e+08	657134774
2'-Deoxycytosine	5.20634e+07	4.88539e+07	5.58832e+07	5.32608e+07	6.27786e+07	5.57539e+07	5.64232e+07	5.64603e+07	4.19168e+07	3.9734e+07	4.59103e+07	4.64365e+07	2.10074e+07	2.23979e+07	3.93272e+07	12353.1	4.84535e+07	4.54468e+07	4.92503e+07	5.17107e+07	4.8222e+07	4.47935e+07	4.4394e+07	4.40523e+07	4.84577e+07	5.06725e+07	4.75968e+07	4.93322e+07	2.53589e+07	4.83218e+07	4.71628e+07	4.41131e+07
2-Hydroxymyristic acid	2.97154e+06	3.09552e+06	3.30354e+06	4.53322e+06	4.37298e+06	3.07104e+06	3.80339e+06	5.8667e+06	4.91399e+06	6.13933e+06	5.06328e+06	9.56913e+06	4.92659e+06	4.16553e+06	7.33724e+06	7.40019e+06	5.51307e+06	6.13064e+06	6.17731e+06	5.46268e+06	6.96086e+06	9.44636e+06	4.62076e+06	4.76956e+06	2.95819e+06	5.12834e+06	3.8729e+06	3.64819e+06	3.57136e+06	3.43493e+06	5.74194e+06	3.70503e+06
2-linoleoyl-sn-glycero-3-phosphocholine	1834498583	1711602286	1568663874	2631770622	2217496066	1684889295	2157155442	2090757951	2027020239	2450460396	2364949541	2765688130	2317315646	2821077870	2678868858	2535342928	2470052890	2492337448	2820789302	2211576679	2417311556	2296397552	2346407017	1864763305	2850472164	2783692691	3239798392	2584303365	3079702142	2535642185	2207935851	2502131261
2-linoleoyl-sn-glycero-3-phosphoethanolamine	1.34061e+08	7.7747e+07	6.78496e+07	1.36183e+08	104344672	9.41047e+07	9.52762e+07	9.54645e+07	1.8483e+08	2.54396e+08	2.03833e+08	3.14936e+08	2.35308e+08	2.13684e+08	267199264	3.10684e+08	1.20178e+08	1.37325e+08	1.68821e+08	1.66047e+08	2.26988e+08	1.48574e+08	1.79427e+08	1.37132e+08	2.126e+08	2.36974e+08	2.38733e+08	1.72444e+08	2.38076e+08	1.76815e+08	1.29693e+08	1.69117e+08
3-Methylaspartic acid	1.89262e+07	2.04212e+07	1.79023e+07	1.72121e+07	1.4562e+07	2.22853e+07	2.05726e+07	2.29534e+07	3.52537e+07	5.72034e+07	4.85568e+07	6.30012e+07	6.37964e+07	3.52077e+07	3.18292e+07	4.11493e+07	5.09311e+07	3.80897e+07	6.32832e+07	5.43019e+07	6.7066e+07	8.53145e+07	6.98926e+07	6.99814e+07	3.64561e+07	6.63895e+07	5.07485e+07	2.93527e+07	3.05777e+07	3.47449e+07	3.66988e+07	1.93785e+07
3-Methylhistamine	4.82262e+07	5.29009e+07	1.88797e+07	5.42993e+07	5.57809e+07	4.82582e+07	2.47243e+07	7.42726e+07	2.72208e+07	2.84623e+07	2.6338e+07	2.55752e+07	1.95974e+07	2.32696e+07	2.918e+07	2.62914e+07	4.0041e+07	3.40477e+07	1.05798e+07	1.19265e+07	2.37076e+07	2.26199e+07	1.40451e+07	1.39312e+07	2.94332e+07	1.56818e+07	9.58319e+06	6.45753e+07	5.31774e+07	5.26499e+07	5.02219e+07	3.48897e+07
3-Methylhistidine	1.7934e+08	1.91233e+08	2.08645e+08	2.02823e+08	1.76271e+08	1.63563e+08	2.11078e+08	2.14429e+08	5.2235e+07	4.90476e+07	6.02399e+07	6.29944e+07	5.37507e+07	8.61978e+07	7.07097e+07	8.49097e+07	6.38416e+07	5.55007e+07	6.62627e+07	6.50825e+07	7.05424e+07	6.27026e+07	5.57405e+07	6.67218e+07	5.82515e+07	5.99461e+07	7.94274e+07	1.40372e+08	1.26098e+08	1.02721e+08	1.09794e+08	9.49255e+07
5-Amino-D-isoleucine	1.45396e+08	1.671e+08	1.49825e+08	1.45706e+08	123097629	1.71071e+08	164635522	1.84368e+08	2.41987e+07	1.53162e+08	2.60563e+07	1.68284e+08	156363586	1.62578e+08	1.38844e+08	1.41597e+08	1.24426e+08	1.33419e+08	1.66139e+08	163413183	1.59385e+08	1.27993e+08	1.72123e+08	1.84672e+08	1.98277e+08	2.04444e+08	2.07275e+08	2.08396e+08	2.44237e+08	1.90186e+08	1.89947e+08	2.15552e+08
5-Aminovaleric acid	3.07152e+08	2.96302e+08	3.08557e+08	3.15266e+08	2.78671e+08	2.74212e+08	3.40305e+08	3.01866e+08	5.71126e+08	5.91712e+08	5.02532e+08	6.46504e+08	5.00495e+08	5.00013e+08	5.29263e+08	4.61217e+08	3.1597e+08	2.98807e+08	3.43736e+08	329724704	304579931	3.75984e+08	3.29004e+08	3.50352e+08	3.43846e+08	2.57745e+08	3.81891e+08	2.81064e+08	3.7256e+08	352831550	3.22135e+08	2.95431e+08
5-Methylcytidine	8.73794e+06	1.15969e+07	8.36769e+06	9.1927e+06	1.02925e+07	9.87389e+06	1.14596e+07	1.23152e+07	6.52948e+06	5.58144e+06	5.29089e+06	7.52609e+06	9.6656e+06	6.74973e+06	6.62172e+06	4.41212e+06	7.65306e+06	6.10065e+06	7.66471e+06	7.43907e+06	7.42672e+06	8.00638e+06	7.2111e+06	8.0022e+06	4.45692e+06	7.384e+06	8.28823e+06	7.58962e+06	7.8518e+06	1.01696e+07	1.12735e+07	5.66751e+06
5-O-alpha-L-Arabinofuranosyl-alpha-L-arabinofuranose	4.47727e+06	202249	126530	217289	4.38964e+06	1.23846e+06	175399	1.13681e+06	3.74217e+06	6.95415e+06	3.99651e+06	8.52308e+06	1.74255e+06	3.91769e+06	411533	2.55097e+06	1.91482e+06	4.53512e+06	312396	1.04967e+07	6.82775e+06	1.03043e+06	922643	1.21717e+06	7.57988e+06	7.62943e+06	1.04269e+06	4.66448e+06	5.44532e+06	1.01308e+06	7.94627e+06	4.43088e+06
6-Aminocaproic acid	1.34748e+08	1.53862e+08	1.33403e+08	1.47833e+08	1.59597e+08	1.34903e+08	1.51194e+08	1.43907e+08	2.341e+08	2.76593e+08	2.37472e+08	244765563	2.65465e+08	207940527	2.26946e+08	2.2126e+08	1.19463e+08	128465629	1.30342e+08	1.33931e+08	1.52125e+08	1.3163e+08	1.25986e+08	1.32427e+08	1.4665e+08	1.38677e+08	1.45569e+08	1.08396e+08	1.91507e+08	2.32972e+08	1.58439e+08	1.54584e+08
7alpha-Hydroxy-17alpha-methyltestosterone	3.51872e+06	8.11734e+06	5.53841e+06	4.71236e+06	6.794e+06	4.7108e+06	4.58925e+06	8.59858e+06	3.3819e+06	3.97077e+06	4.9052e+06	3.94163e+06	4.16767e+06	3.50836e+06	4.05068e+06	3.87389e+06	5.48882e+06	4.99408e+06	6.74544e+06	7.21315e+06	5.56427e+06	6.00115e+06	7.27143e+06	6.18262e+06	3.3801e+06	5.21522e+06	3.96475e+06	2.32047e+06	3.94521e+06	4.09392e+06	3.84505e+06	3.05199e+06
7-Methylguanine	2.24483e+07	2.64716e+07	1.73398e+07	2.23038e+07	2.51783e+07	1.87168e+07	2.59336e+07	2.92202e+07	1.31968e+07	1.10552e+07	1.78926e+07	2.0711e+07	1.88761e+07	1.69133e+07	1.49075e+07	1.15525e+07	1.39679e+07	1.22233e+07	1.4033e+07	1.51422e+07	1.5184e+07	1.55247e+07	1.38334e+07	1.51923e+07	1.40366e+07	1.51795e+07	1.16726e+07	1.95717e+07	1.52078e+07	1.70253e+07	3.13882e+07	1.88811e+07
7-Methylguanosine	2.2645e+07	2.21838e+07	1.85462e+07	2.04993e+07	2.07169e+07	1.92017e+07	2.27631e+07	2.62555e+07	1.23119e+07	1.23338e+07	1.36999e+07	1.66497e+07	1.79596e+07	1.37641e+07	1.39903e+07	1.02409e+07	1.7318e+07	1.46215e+07	1.53748e+07	1.60929e+07	1.4679e+07	1.61239e+07	1.49818e+07	1.64778e+07	1.07355e+07	1.47132e+07	1.25769e+07	1.76506e+07	1.25931e+07	1.79723e+07	2.46316e+07	2.10107e+07
7-Methylxanthine	8.68786e+06	8.7676e+06	3.50089e+06	3.25047e+06	4.28827e+06	2.54418e+07	3.41385e+07	3.12288e+07	2.13548e+07	2.99744e+07	5.09584e+07	5.38179e+07	1.20154e+08	1.29499e+08	1.15348e+06	1.32906e+08	8.33583e+06	7.40986e+06	6.95806e+06	6.0415e+06	5.02987e+06	5.64582e+06	5.0111e+06	5.16929e+06	194256	9.22582e+06	6.76186e+06	6.17058e+06	183068	6.12563e+06	6.91803e+06	171254
8Z,11Z,14Z-Eicosatrienoic acid	3.23378e+08	3.34193e+08	2.33047e+08	3.16649e+08	4.36649e+08	3.27678e+08	2.45739e+08	5.29254e+08	428201868	5.70274e+08	5.62011e+08	5.58242e+08	6.2101e+08	7.62815e+08	6.05514e+08	6.25362e+08	9.42999e+08	1044123765	9.62977e+08	8.15217e+08	688533065	5.32864e+08	5.51117e+08	7.0235e+08	6.17901e+08	5.57219e+08	4.48875e+08	8.6158e+08	6.41129e+08	8.5015e+08	1238739831	8.09733e+08
9,10-Dihydroxystearic acid	1.4136e+06	1.08544e+06	1.13292e+06	390004	338161	805349	875503	1.63151e+06	4.5334e+06	5.02544e+06	7.80249e+06	8.36403e+06	7.02265e+06	3.42211e+06	5.50196e+06	9.33525e+06	1.71736e+06	1.48278e+06	1.09674e+06	1.74539e+06	1.99185e+06	1.46721e+06	1.03508e+06	1.87639e+06	1.64942e+06	1.55328e+06	1.77333e+06	1.89819e+06	3.53085e+06	2.25536e+06	2.81233e+06	2.75379e+06
9-Hydroxyoctadecanoic acid	1.60247e+06	2.26843e+06	1.51645e+06	747421	1.92269e+06	418413	610147	1.46219e+06	5.74494e+06	5.64491e+06	3.77423e+06	4.58687e+06	5.7386e+06	4.07615e+06	4.75009e+06	4.95989e+06	7.27187e+06	6.89103e+06	6.5858e+06	3.52937e+06	4.05772e+06	1.28846e+07	3.01444e+06	2.59226e+06	558896	417518	3.71641e+06	2.87075e+06	1.94168e+06	2.05941e+06	4.09272e+06	3.02121e+06
9-Methyluric acid	3.46726e+06	4.64677e+06	2.376e+06	3.17772e+06	3.86457e+06	2.88735e+06	3.24482e+06	4.97743e+06	1.72692e+06	1.51404e+06	1.10625e+06	1.21416e+06	2.18153e+06	2.12821e+06	2.63639e+06	2.42268e+06	3.67253e+06	2.98915e+06	2.8518e+06	3.30603e+06	4.99665e+06	4.2767e+06	3.11194e+06	3.91115e+06	4.16392e+06	6.95462e+06	4.72395e+06	1.26319e+07	5.05566e+06	9.45594e+06	9.25433e+06	9.47852e+06
Adenosine	6.24635e+06	5.71987e+06	7.57207e+06	5.40086e+06	4.95315e+06	8.03601e+06	5.85461e+06	5.78277e+06	3.07331e+07	3.28872e+07	4.7325e+07	5.58321e+07	5.64669e+07	3.69542e+07	2.82429e+07	5.84932e+06	4.2213e+06	5.41492e+06	4.18489e+06	5.69268e+06	6.62628e+06	7.64456e+06	4.49237e+06	5.14001e+06	3.95218e+06	4.14973e+06	4.84627e+06	3.07285e+06	3.70845e+06	5.0171e+06	4.31229e+06	4.72578e+06
all-cis-4,7,10,13,16-Docosapentaenoic acid	1.75324e+08	1.64914e+08	1.15334e+08	1.56673e+08	1.81067e+08	1.60869e+08	1.34381e+08	2.70952e+08	2.04458e+08	2.90522e+08	4.03108e+08	3.17626e+08	3.08699e+08	256908333	2.86836e+08	401299559	4.12109e+08	4.00088e+08	3.25768e+08	4.02471e+08	3.37871e+08	2.27053e+08	2.71149e+08	3.76709e+08	5.04213e+08	5.79849e+08	3.96616e+08	6.29792e+08	4.22445e+08	475727359	9.78089e+08	6.29123e+08
Arachidic acid	1.25657e+06	1.05978e+06	1.26318e+06	922976	608882	1.20146e+06	1.02986e+06	1.0836e+06	2.70746e+06	3.15722e+06	2.22679e+06	1.75315e+06	1.48267e+06	1.61963e+06	1.57677e+06	1.64279e+06	1.67597e+06	1.60369e+06	60431.9	1.44411e+06	97280.7	59930.2	3.293e+06	79361	2.49212e+06	83171.1	168562	70833.5	4.99361e+06	62595.4	3.62638e+06	68637.9
Azelaic acid	3.28614e+06	1.72721e+06	1.33487e+06	1.13899e+06	1.15249e+06	1.13286e+06	920824	2.81861e+06	5.37267e+06	1.49589e+07	9.2178e+06	4.68792e+06	4.48402e+06	4.88234e+06	1.28027e+07	1.17127e+07	941236	4.07546e+06	3.1841e+06	7.44038e+06	3.90064e+06	1.86159e+06	3.87607e+06	2.36227e+06	1.64394e+06	5.86507e+06	6.93331e+06	5.08534e+06	4.25741e+06	5.05445e+06	3.59842e+06	4.60764e+06
Ceramide (d18:1/16:0)	1.10784e+07	9.63732e+06	1.15854e+07	1.19276e+07	1.20867e+07	1.55214e+07	8.22178e+06	1.56025e+07	1.51768e+07	1.44492e+07	1.17636e+07	1.2923e+07	1.02312e+07	1.19597e+07	1.87706e+07	1.47492e+07	7.45237e+06	6.0775e+06	5.62272e+06	3.53428e+06	5.63262e+06	2.74859e+06	6.41966e+06	9.86318e+06	1.43191e+07	8.70432e+06	8.12533e+06	1.21159e+07	1.02872e+07	7.14457e+06	17822438	1.21447e+07
Ceramide (d18:1/24:1(15Z))	6.24872e+06	4.46837e+06	6.17787e+06	5.82117e+06	6.76728e+06	7.5808e+06	5.21716e+06	8.55015e+06	3.82225e+06	5.5349e+06	4.76932e+06	5.57454e+06	4.84031e+06	3.36692e+06	6.48629e+06	4.51273e+06	3.66777e+06	2.37685e+06	1.60838e+06	1.27076e+06	2.8078e+06	1.23402e+06	2.08205e+06	3.71468e+06	5.54361e+06	4.50718e+06	1.9671e+06	3.50627e+06	1.98536e+06	3.79819e+06	3.84029e+06	4.58413e+06
Cholic acid	7.36354e+06	6.15247e+06	1.51488e+07	2.30333e+06	1.5247e+06	2.22507e+06	1.10197e+07	1.33728e+06	585109	634100	759333	1.18366e+06	1.55011e+06	1.18333e+06	1.15987e+06	898319	691080	842594	695126	1.25844e+07	8.75069e+06	3.91723e+06	2.38608e+06	1.39643e+07	1.59084e+06	991126	217436	872087	1.71179e+06	594133	1.47933e+06	891397
Choline	19611875962	18896761955	22946288505	20913457818	21555193006	18130532150	19477038394	18322212247	10931550327	11723545256	13585740085	13163483653	12804745869	12368934886	11478171339	13309192822	14752472020	14309734125	16083373627	16174021918	14382025173	16609818479	15610354259	15195333330	18244665682	17269963592	17312714626	15937210554	19465763709	19211195724	16162568833	16140637512
Citric acid	8.09211e+07	7.03854e+08	5.45409e+08	4.94434e+08	588122958	529386244	7.93001e+08	8.44068e+08	1.28868e+08	118321146	1.00453e+08	4.18728e+08	4.67398e+08	4.53883e+08	1.65936e+08	4.98841e+08	8.44612e+08	607376566	7.34311e+08	1.24576e+08	4.86406e+08	6.74543e+08	5.71635e+08	5.45402e+08	5.96014e+08	6.82591e+08	7.1221e+08	6.13422e+08	6.97809e+08	3.12767e+08	2.08587e+08	6.61504e+08
Creatine	3779846718	3996271268	3778932703	3603910734	3729001490	3491810725	4173300338	3817043879	3477099060	3154355601	3347770301	3328546637	2880443641	3206161972	3143546597	3610087347	3396817151	3475989537	3208677164	3397988861	4247812276	3478235241	3100696777	3590317809	3217584475	3473327556	2874287747	2947898866	3536351198	3031795148	3274393715	3387681577
Creatinine	9.53987e+08	1134283169	8.01742e+08	8.84103e+08	1046216603	8.10897e+08	1177351998	1086959059	8.39424e+08	6.74978e+08	8.28782e+08	8.63113e+08	7.4639e+08	1043485756	9.03696e+08	7.56177e+08	6.93976e+08	8.16012e+08	780088788	8.23977e+08	7.90543e+08	7.53366e+08	774397389	8.21586e+08	618782868	6.83703e+08	7.77321e+08	7.42831e+08	683104899	6.88608e+08	1166326592	7.71442e+08
Cytidine	1.82916e+08	1.48351e+08	1.8855e+08	1.32908e+08	1.36587e+08	102726262	1.42715e+08	1.62517e+08	9.95441e+07	9.98288e+07	110087175	1.2111e+08	1.23601e+08	8.60537e+07	8.82639e+07	7.047e+07	145166747	1.55381e+08	1.20156e+08	1.14341e+08	1.16031e+08	1.05619e+08	9.11743e+07	1.0018e+08	9.58572e+07	9.23769e+07	9.00425e+07	1.03336e+08	1.17551e+08	7.571e+07	1.05015e+08	9.02525e+07
Cytosine	8.32657e+07	7.58302e+07	6.45469e+07	9.74775e+07	1.13231e+08	9.69361e+07	6.71224e+07	9.86383e+07	4.0627e+07	6.13176e+07	4.48806e+07	1.99411e+08	1.35625e+08	5.7907e+07	4.01623e+07	5.50986e+07	9.40205e+07	9.45672e+07	8.12261e+07	8.25233e+07	1.44036e+08	8.26105e+07	6.5496e+07	1.43586e+08	59070988	9.7546e+07	7.97991e+07	3.77571e+08	1.17661e+08	2.93195e+08	2.8371e+08	2.29179e+08
DL-Leucine	3.08164e+08	2.96901e+08	321106077	3.0422e+08	3.21409e+08	3.00508e+08	3.13077e+08	2.84817e+08	6.19922e+08	5.96344e+08	5.20618e+08	6.5771e+08	5.80492e+08	5.25588e+08	5.01686e+08	5.50342e+08	3.07796e+08	3.24039e+08	4.00228e+08	3.64407e+08	4.06059e+08	3.64876e+08	3.63537e+08	395784115	3.85148e+08	3.96437e+08	4.03589e+08	3.76047e+08	5.47141e+08	4.64693e+08	4.786e+08	4.45779e+08
DL-Arginine	5.59108e+08	6.3708e+08	7.14685e+08	6.75628e+08	5.08151e+08	7.31923e+08	5.16258e+08	597061056	3.61038e+08	4.18161e+08	5.04338e+08	4.29494e+08	5.67727e+08	3.74961e+08	4.20116e+08	4.88011e+08	3.39486e+08	2.67926e+08	4.11632e+08	496131318	435446136	5.12561e+08	4.67246e+08	5.07992e+08	6.82784e+08	4.40401e+08	6.36113e+08	7.19268e+08	810338239	7.45578e+08	5.50713e+08	6.07155e+08
DL-Citrulline	7.798e+06	5.15883e+06	2.38539e+06	7.41585e+06	3.90221e+06	2.72251e+06	5.74146e+06	1.21239e+07	1.30197e+07	1.20294e+07	1.12484e+07	1.08201e+07	1.37075e+07	1.14865e+07	2.21515e+07	1.49114e+07	9.80963e+06	8.04796e+06	4.54372e+06	5.05034e+06	1.06007e+07	5.26078e+06	3.88018e+06	3.91275e+06	4.48276e+06	5.38336e+06	6.56096e+06	1.10539e+07	8.90077e+06	1.00986e+07	5.96271e+06	1.05053e+07
DL-Dipalmitoylphosphatidylcholine	4.87056e+08	4.00495e+08	5.20511e+08	4.13786e+08	4.16519e+08	4.02718e+08	400781101	4.0201e+08	3.20111e+08	3.10556e+08	3.78508e+08	3.42743e+08	307954425	3.00408e+08	3.01621e+08	2.59455e+08	3.20391e+08	3.43831e+08	2.81409e+08	2.57359e+08	3.46974e+08	2.13986e+08	2.593e+08	3.49336e+08	2.95393e+08	4.65388e+08	2.65189e+08	2.46597e+08	2.44925e+08	3.13528e+08	3.59195e+08	4.40529e+08
DL-Histidine	6.58927e+07	6.32528e+07	6.74362e+07	6.29032e+07	6.67667e+07	7.02725e+07	6.77517e+07	6.66446e+07	5.29444e+07	5.50309e+07	6.49732e+07	5.42548e+07	5.99015e+07	5.84732e+07	5.57043e+07	138115	5.55184e+07	5.64388e+07	5.94171e+07	6.43383e+07	6.07981e+07	6.27213e+07	5.34369e+07	6.54753e+07	5.94369e+07	6.34291e+07	6.20674e+07	5.76487e+07	5.9391e+07	6.47327e+07	6.51688e+07	5.85072e+07
DL-Ornithine	1.0588e+07	1.30943e+07	6.90163e+06	8.53115e+06	9.54337e+06	5.40393e+06	6.00314e+06	6.58222e+06	9.08863e+06	1.26935e+07	1.13793e+07	1.12007e+07	7.78495e+06	1.19086e+07	1.41706e+07	1.40991e+07	1.67779e+07	1.20112e+07	1.52235e+07	9.32567e+06	1.44489e+07	1.37152e+07	1.39147e+07	1.09117e+07	6.45387e+06	1.37641e+07	8.80247e+06	8.79657e+06	1.21219e+07	1.50691e+07	1.24016e+07	1.19616e+07
D-Mannose 6-phosphate	2.83003e+07	2.55773e+07	3.87128e+07	2.70196e+07	3.38784e+07	2.40783e+07	2.61781e+07	2.53076e+07	2.31678e+07	3.97504e+07	2.90884e+07	4.69768e+07	4.17648e+07	3.60577e+07	2.88951e+07	4.18539e+07	5.82781e+07	8.55944e+07	5.30346e+07	2.84399e+07	3.34499e+07	3.46444e+07	2.85144e+07	1.9224e+07	2.1531e+07	1.08129e+07	3.10823e+07	2.83047e+07	3.2395e+07	2.5147e+07	2.63095e+07	1.82938e+07
Docosapentaenoic acid	2.89233e+08	2.68236e+08	1.34212e+08	2.21567e+08	2.68704e+08	2.48309e+08	166589751	4.98248e+08	225477925	3.11216e+08	3.02095e+08	3.07434e+08	314397594	3.41596e+08	3.14109e+08	3.87495e+08	329756279	3.75346e+08	3.86552e+08	4.48285e+08	4.31508e+08	2.5346e+08	215017510	3.53595e+08	3.83304e+08	315958675	2.9216e+08	383528671	4.1001e+08	3.25421e+08	5.53742e+08	3.8037e+08
Docosatrienoic acid	1.28136e+07	6.23703e+06	4.6498e+06	6.64589e+06	7.52408e+06	8.08144e+06	5.70951e+06	1.09097e+07	1.37103e+07	1.91692e+07	2.29649e+07	2.02071e+07	1.99626e+07	1.73182e+07	1.82666e+07	2.69717e+07	2.96435e+07	3.53176e+07	1.95443e+07	2.53513e+07	2.01463e+07	1.13672e+07	1.19299e+07	2.54046e+07	4.25007e+07	4.91047e+07	3.75319e+07	4.29204e+07	2.17201e+07	4.7031e+07	5.71013e+07	5.00657e+07
D-Sphingosine	4.14937e+07	4.02334e+07	4.24646e+07	4.28967e+07	3.90021e+07	4.4305e+07	3.17379e+07	4.8621e+07	3.8407e+07	2.02202e+07	1.38812e+07	1.97352e+07	3.13864e+07	2.06414e+07	4.17527e+07	28349.4	2.93707e+07	2.32739e+07	6.41712e+07	1.47799e+07	3.94705e+07	2.79781e+07	7.13351e+07	3.57346e+07	3.78093e+07	2.01972e+07	2.63792e+07	7.21564e+07	1.00111e+08	4.82407e+07	5.59214e+07	4.16706e+07
Eicosapentanoic acid	4.39726e+06	6.83217e+06	6.29107e+06	3.37441e+06	1.34982e+06	4.22889e+06	5.79368e+06	3.34323e+06	8.68933e+06	5.68999e+06	5.66233e+06	4.7399e+06	3.95827e+06	3.6646e+06	5.73167e+06	3.17249e+06	8.6553e+06	4.93348e+06	7.87172e+06	3.98169e+06	1.36607e+07	8.07984e+06	1.31922e+07	1.86165e+07	6.33172e+06	9.46443e+06	9.87809e+06	5.17785e+06	7.71155e+06	5.08301e+06	1.03385e+07	6.70766e+06
Elaidic acid	6580714554	4305234035	3054585571	5350614063	5614669485	5157820063	4116948008	8935915194	6276146821	9538456959	9634458657	9048101468	8797693304	7837163567	9330572518	13655773032	5954173560	8924004769	7826772428	11179960417	11063368864	6901547707	7159636628	8351650279	10309681308	11317475493	9786884475	10410214360	9255022716	10573466604	11457027526	10785878952
Elaidolinolenic acid	3.72932e+07	2.55586e+07	4.27296e+07	1.66565e+07	7.45517e+06	2.29854e+07	1.83113e+07	2.30198e+07	3.3087e+06	4.11985e+06	1.27312e+07	2.42138e+06	6.60612e+06	3.75458e+06	1.11861e+07	4.65804e+06	2.32988e+07	1.59546e+07	2.29049e+07	1.89286e+07	3.17409e+07	1.47738e+07	3.66468e+07	1.05257e+07	3.54824e+07	4.42579e+07	3.16904e+07	2.42233e+07	2.55515e+07	1.56692e+07	2.48474e+07	2.73019e+07
Ethyl docosahexaenoate	2.42737e+06	2.62823e+06	2.27428e+06	982345	410756	1.18641e+06	1.63993e+06	2.23634e+06	2.48455e+06	2.71132e+06	2.0714e+06	2.07137e+06	2.53773e+06	1.62989e+06	1.87826e+06	1.35007e+06	1.70738e+06	1.41386e+06	2.03709e+06	1.59797e+06	2.81701e+06	1.69783e+06	3.08197e+06	2.1991e+06	3.58885e+06	3.35152e+06	1.85556e+06	2.32168e+06	2.2555e+06	2.52739e+06	2.98593e+06	3.04079e+06
Ethyl Linoleate	3.35988e+06	2.73256e+06	1.19737e+07	2.00653e+06	1.50549e+06	2.40404e+06	2.453e+06	3.65991e+06	4.60304e+06	4.7297e+06	3.44743e+06	4.64701e+06	3.39773e+06	2.96629e+06	2.78643e+06	2.7591e+06	4.26958e+06	3.01003e+06	4.39102e+06	3.85487e+06	4.33121e+06	4.19003e+06	4.61838e+06	3.39193e+06	8.61351e+06	4.10038e+06	3.56028e+06	5.54306e+06	8.19898e+06	7.26205e+06	6.99059e+06	5.9988e+06
Ethyl myristate	5064073956	4899359310	3983679048	5068597840	5592207256	4711462044	4067489405	7715938756	5973050284	7532638968	7720288482	7458147354	6968148155	6964254947	7689170395	9570401699	7555775155	8316765485	7822559443	8604408603	8618641635	6874502440	6416145979	7679930169	8840810614	8632009885	8166947077	8664939171	8583037817	8682177215	9313912233	8772464284
Glycine	5.87549e+06	6.50283e+06	5.00551e+06	5.09032e+06	4.42471e+06	4.82102e+06	5.46944e+06	6.75663e+06	9.75516e+06	6.77431e+06	5.92254e+06	5.87697e+06	7.39161e+06	8.51734e+06	6.93246e+06	7.77178e+06	1.10254e+07	7.62774e+06	1.05881e+07	7.78638e+06	6.41476e+06	6.90544e+06	7.96758e+06	5.38202e+06	5.0625e+06	4.46078e+06	6.72579e+06	5.55711e+06	5.93034e+06	4.65135e+06	7.03691e+06	4.28947e+06
Hexaric acid	1.42981e+06	1.88528e+06	1.68899e+06	3.44213e+06	2.29159e+06	2.24501e+06	1.92493e+06	1.65015e+06	4.61168e+06	3.36951e+06	3.67068e+06	3.30745e+06	3.50356e+06	3.45228e+06	3.9245e+06	3.84136e+06	3.57697e+06	3.42116e+06	4.97345e+06	2.79388e+06	2.45764e+06	2.87061e+06	3.49447e+06	2.61894e+06	2.56555e+06	2.53837e+06	3.2094e+06	2.11483e+06	1.97835e+06	2.38642e+06	4.59235e+06	3.04725e+06
Hippuric acid	6.53654e+07	8.5179e+07	4.44787e+07	5.30749e+07	8.5034e+07	5.21017e+07	6.39842e+07	9.10245e+07	6.98546e+07	8.55934e+07	7.20717e+07	1.05323e+08	1.16179e+08	9.78926e+07	1.26001e+08	7.0524e+07	6.71536e+07	4.7833e+07	8.27156e+07	8.2358e+07	7.45651e+07	1.03248e+08	9.30202e+07	7.37912e+07	1.1103e+08	9.92097e+07	9.08213e+07	7.33106e+07	7.74819e+07	9.20165e+07	1.81398e+08	1.30834e+08
Hydroxynorleucine	1.72042e+08	1.70002e+08	1.51388e+08	1.27046e+08	1.29131e+08	1.17446e+08	1.42592e+08	2.04777e+08	7.85971e+07	7.86921e+07	7.70276e+07	9.0989e+07	8.74193e+07	8.08182e+07	9.73897e+07	1.08792e+08	8.17962e+07	6.5912e+07	7.57169e+07	1.30919e+08	8.68614e+07	7.79118e+07	7.26404e+07	9.82474e+07	8.66955e+07	7.83319e+07	9.45989e+07	7.97072e+07	8.84445e+07	9.93368e+07	1.02142e+08	1.06266e+08
Hypoxanthine	5.49209e+07	6.12786e+07	5.28559e+07	5.08977e+07	3.77161e+07	3.27244e+07	5.7488e+07	3.05401e+07	5.22625e+07	5.67203e+07	7.06794e+07	6.3148e+07	3.82531e+07	4.05646e+07	4.0304e+07	3.68514e+07	1.20544e+08	1.57439e+08	9.43118e+07	122614316	5.61115e+07	8.8896e+07	3.35578e+07	8.15846e+07	7.6355e+06	6.12488e+06	2.16192e+07	1.31774e+07	9.10385e+06	1.54766e+07	13796934	1.41236e+07
L-(-)-Asparagine	1.3736e+07	2.82719e+07	1.28571e+07	2.45626e+07	3.26381e+07	1.16283e+07	3.6927e+07	1.58861e+07	9.56457e+06	1.00783e+07	1.43471e+07	2.28507e+07	2.57712e+07	2.17173e+07	1.4391e+07	1.16569e+07	1.22457e+07	1.35874e+07	9.08319e+06	1.07433e+07	1.00356e+07	1.02509e+07	8.10323e+06	1.03164e+07	2.37381e+07	1.77745e+07	1.40504e+07	1.00666e+07	3.96097e+07	1.1331e+07	4.06848e+07	1.68119e+07
L-(-)-Threonine	7.55747e+07	7.50119e+07	6.99514e+07	7.77472e+07	35886054	5.55146e+07	6.46e+07	8.66231e+07	1.32928e+07	1.27609e+06	1.13363e+07	3.39846e+07	1.87859e+06	7.24337e+06	1.01855e+06	1.58064e+07	6.33481e+06	8.28852e+06	2.07227e+07	1.31487e+06	7.74822e+06	5.49551e+06	2.15013e+07	9.17482e+06	3.01535e+07	8.46197e+06	9.1053e+06	2.46871e+07	1.74735e+06	4.93502e+07	2.73909e+07	2.40933e+07
L-(+)-Alanine	1.90611e+08	2.20726e+08	1.94956e+08	1.77548e+08	2.03078e+08	1.97379e+08	2.18438e+08	2.54208e+08	1.64288e+08	1.7024e+08	1.65792e+08	1.85141e+08	1.70978e+08	1.57574e+08	1.53639e+08	126586982	159665156	1.38386e+08	2.02672e+08	1.90103e+08	2.09314e+08	1.92656e+08	1.91128e+08	2.09183e+08	1.71638e+08	1.87881e+08	1.74943e+08	1.69476e+08	1.83853e+08	1.85342e+08	1.83691e+08	1.96247e+08
L-(+)-Aspartic acid	1.54285e+07	1.91825e+07	1.84528e+07	1.71597e+07	7.94505e+06	9.86053e+06	1.91769e+07	1.9764e+07	1.78554e+07	1.52134e+07	1.5222e+07	1.53909e+07	5.67232e+06	1.60259e+07	1.58522e+07	1.76863e+07	1.99852e+07	1.77465e+07	1.66502e+07	1.965e+07	1.7976e+07	1.734e+07	1.7909e+07	2.14766e+07	3.42506e+07	1.96582e+07	2.00302e+07	2.34683e+07	2.35025e+07	2.06492e+07	1.13399e+07	2.36422e+07
L-(+)-Citrulline	2.99625e+08	4.03428e+08	2.25845e+08	2.49039e+08	2.27112e+08	2.46653e+08	4.17048e+08	4.10598e+08	3.70397e+08	3.38162e+08	4.6313e+08	345264483	2.96815e+08	3.81285e+08	3.38042e+08	3.16844e+08	4.03754e+08	3.57223e+08	3.39763e+08	4.85955e+08	4.52814e+08	4.88382e+08	3.734e+08	5.36134e+08	3.5224e+08	5.5021e+08	5.96461e+08	4.12838e+08	4.91731e+08	6.165e+08	472332370	5.879e+08
L-(+)-Glutamic acid	1.17203e+08	1.08626e+08	1.18929e+08	7.35637e+07	6.60901e+07	7.28577e+07	1.33749e+08	1.13113e+08	6.23523e+07	1.04935e+08	5.42383e+07	9.72224e+07	1.18881e+08	9.82524e+07	7.27732e+07	6.46047e+07	1.15356e+08	1.41938e+08	6.88092e+07	1.45381e+08	1.02647e+08	9.8579e+07	113836217	1.78741e+08	1.16587e+08	1.43587e+08	1.46134e+08	2.21011e+08	1.15794e+08	121640683	2.0503e+08	1.67062e+08
L-alpha-lysophosphatidylcholine	2.55853e+07	2.53625e+07	2.54352e+07	1.98229e+07	2.06392e+07	2.02076e+07	2.99035e+07	2.59606e+07	3.50138e+07	2.35771e+07	2.41461e+07	3.22604e+07	2.6821e+07	2.63255e+07	2.36536e+07	10305.2	3.29369e+07	3.3651e+07	3.27134e+07	3.03606e+07	4.08848e+07	4.95731e+07	3.96705e+07	4.32763e+07	3.27141e+07	3.65279e+07	2.96293e+07	2.5895e+07	2.8506e+07	3.48936e+07	3.32985e+07	3.62083e+07
leucoline	5.98322e+06	6.2951e+06	6.33086e+06	6.41537e+06	6.5556e+06	5.88798e+06	7.27054e+06	6.29696e+06	1.13109e+07	9.75569e+06	7.98969e+06	1.0059e+07	9.28057e+06	1.00199e+07	1.0119e+07	22996.5	6.98571e+06	6.24666e+06	7.95188e+06	8.39981e+06	7.27325e+06	8.25858e+06	7.21088e+06	8.08782e+06	6.58545e+06	6.6638e+06	8.01774e+06	6.19621e+06	6.71214e+06	7.77581e+06	6.2761e+06	6.60032e+06
L-Glutamic acid	2.50463e+07	3.05406e+07	2.99489e+07	2.77467e+07	3.17734e+07	2.93027e+07	2.62288e+07	2.0271e+07	5.45958e+08	540151445	3.03726e+08	1.07304e+08	6.2854e+08	5.82817e+08	2.55257e+08	4.74125e+08	1.37779e+07	1.85052e+07	1.92261e+07	1.67503e+07	2.30857e+07	3.35783e+07	2.61315e+07	3.58553e+07	8.97227e+06	1.91063e+07	5.34958e+06	1.19975e+07	3.27634e+06	1.54591e+07	3.84933e+07	2.57413e+07
L-Histidine	4.27553e+08	4.45258e+08	487942506	4.34373e+08	3.86049e+08	4.68541e+08	5.43916e+08	4.92808e+08	4.64791e+08	4.63551e+08	5.00182e+08	4.27194e+08	3.93191e+08	3.70738e+08	3.92402e+08	4.65136e+08	4.87668e+08	6.27683e+08	5.88267e+08	6.04981e+08	597772517	5.78452e+08	5.961e+08	5.49864e+08	5.62643e+08	7.21066e+08	5.3564e+08	582311881	8.19684e+08	638875578	6.45976e+08	6.54636e+08
L-Phenylalanine	7.08462e+08	6.92797e+08	6.78106e+08	6.64947e+08	7.97468e+08	6.96475e+08	7.76565e+08	7.64419e+08	8.51756e+08	8.91297e+08	7.48753e+08	1088295576	1073390604	9.18757e+08	819062320	8.99309e+08	1645945651	1684313218	4.10564e+08	9.35073e+08	8.40443e+08	1263341556	1873853592	9.23176e+08	8.81042e+08	9.59525e+08	2025370452	9.27983e+08	2313071873	8.8981e+08	1393914045	1926460158
LysoPC(18:3(9Z,12Z,15Z))	2.63886e+07	3.62109e+07	4.85212e+07	2.39841e+07	2.0881e+07	4.46158e+07	4.2823e+07	35029060	5.30001e+07	5.62802e+07	5.48413e+07	5.31386e+07	4.82581e+07	4.14922e+07	4.5386e+07	12446.5	3.71121e+07	3.53819e+07	3.89455e+07	4.66191e+07	5.61399e+07	5.17563e+07	4.56097e+07	5.92213e+07	5.98041e+07	5.30373e+07	6.79044e+07	4.02064e+07	7.06382e+07	3.9976e+07	5.08995e+07	4.82552e+07
LysoPC(22:4(7Z,10Z,13Z,16Z))	5.97695e+06	5.00418e+06	7.29234e+06	5.82505e+06	5.61408e+06	6.14181e+06	4.75062e+06	5.05196e+06	6.22982e+06	4.61998e+06	5.67006e+06	4.25537e+06	4.86676e+06	4.09036e+06	5.75964e+06	13199.3	6.47964e+06	4.8054e+06	6.07395e+06	4.56363e+06	5.56513e+06	8.52186e+06	6.86743e+06	5.36362e+06	1.53715e+07	8.90445e+06	7.36867e+06	1.02442e+07	1.45461e+07	1.23953e+07	1.13794e+07	1.05711e+07
LysoPC(22:5(7Z,10Z,13Z,16Z,19Z))	1.14433e+07	7.04104e+06	1.6599e+07	1.11005e+07	1.22493e+07	1.1083e+07	7.86724e+06	7.93598e+06	1.19585e+07	1.21328e+07	1.40749e+07	1.04255e+07	1.02561e+07	7.74357e+06	1.23037e+07	13851.8	1.49588e+07	1.07841e+07	1.69183e+07	1.19896e+07	9.09532e+06	3.08117e+07	1.56668e+07	1.05235e+07	3.4371e+07	2.41043e+07	1.24836e+07	2.15252e+07	2.99925e+07	3.04028e+07	2.3715e+07	2.80306e+07
LysoPC(24:1(15Z))	5.86866e+06	6.27129e+06	6.02776e+06	4.98194e+06	5.1396e+06	4.83687e+06	4.68473e+06	7.01838e+06	3.86098e+06	3.77928e+06	4.25252e+06	4.35867e+06	4.09048e+06	5.41982e+06	4.38916e+06	6.45479e+06	4.02407e+06	4.40605e+06	6.66924e+06	3.0851e+06	5.74801e+06	5.95226e+06	7.38936e+06	5.98843e+06	5.7703e+06	4.92098e+06	5.62746e+06	6.26691e+06	9.20975e+06	6.6121e+06	7.94256e+06	6.82378e+06
LysoPC(P-18:0)	4.66525e+07	3.03489e+07	4.30276e+07	4.86171e+07	4.07485e+07	3.54119e+07	4.30493e+07	3.34522e+07	3.84333e+07	3.86085e+07	4.28044e+07	4.53954e+07	4.34237e+07	4.72891e+07	4.22092e+07	2.98416e+07	3.82442e+07	4.5327e+07	4.66157e+07	4.13721e+07	4.22914e+07	3.69533e+07	3.70372e+07	3.93688e+07	5.53553e+07	5.80391e+07	5.28408e+07	4.88994e+07	5.16568e+07	6.48843e+07	5.9134e+07	5.19666e+07
Margaric acid	1.13294e+08	9.25712e+07	7.59946e+07	9.58123e+07	9.01779e+07	8.98965e+07	7.70689e+07	9.57068e+07	9.00447e+07	1.09488e+08	1.26411e+08	1.22953e+08	1.21136e+08	1.09401e+08	1.09104e+08	1.30659e+08	9.73357e+07	1.05534e+08	1.27684e+08	1.46505e+08	1.33877e+08	1.18745e+08	1.29201e+08	1.09864e+08	1.47402e+08	1.25165e+08	1.22883e+08	1.36615e+08	1.67042e+08	1.21262e+08	1.28565e+08	1.21635e+08
Methyl (6Z,12Z,15Z)-6,12,15-octadecatrienoate	1.92277e+06	355572	331779	562995	763766	651242	278083	1.48877e+06	1.46884e+06	2.03263e+06	2.28471e+06	2.17191e+06	3.3576e+06	1.74397e+06	2.20606e+06	4.13801e+06	2.51992e+06	3.36654e+06	2.81232e+06	3.18734e+06	2.37568e+06	1.1215e+06	1.06578e+06	3.18435e+06	3.06527e+06	2.15096e+06	2.71919e+06	4.41778e+06	3.06542e+06	3.86397e+06	6.26571e+06	4.60406e+06
Methyl (9E)-9-octadecenoate	4.47101e+07	2.28969e+07	2.06639e+07	2.95079e+07	2.92974e+07	2.85353e+07	2.3507e+07	3.9862e+07	3.12858e+07	4.81185e+07	4.45238e+07	48613407	4.62378e+07	3.36953e+07	4.56422e+07	7.39127e+07	3.137e+07	3.92715e+07	3.62303e+07	4.86854e+07	4.55271e+07	3.6107e+07	3.86319e+07	4.54095e+07	5.87052e+07	7.56081e+07	5.76858e+07	5.61677e+07	5.00695e+07	5.58344e+07	5.40562e+07	6.0289e+07
Methyl 6-deoxy-2,3-O-isopropylidene-alpha-L-mannopyranoside	920518	1.8272e+06	774764	2.02325e+06	1.57438e+06	552139	622481	610457	1.293e+06	2.07357e+06	4.41889e+06	3.60485e+06	2.19618e+06	3.2746e+06	4.19477e+06	3.59362e+06	948089	1.61317e+06	1.16184e+06	1.06513e+06	754475	3.26865e+06	1.76691e+06	865853	793583	1.35292e+06	912804	1.52979e+06	2.75475e+06	2.29389e+06	2.34965e+06	1.53655e+06
Methyl stearate	2.19229e+07	2.15783e+07	2.02445e+07	2.20244e+07	1.69663e+07	1.48533e+07	2.11616e+07	1.69445e+07	2.00453e+07	3.03454e+07	2.05317e+07	1.87677e+07	2.01531e+07	1.63526e+07	1.67707e+07	2.0083e+07	1.92729e+07	2.08285e+07	2.1815e+07	4.61252e+07	2.25478e+07	3.58993e+07	4.13692e+07	5.0436e+07	2.09269e+07	2.81792e+07	1.8584e+07	4.88265e+07	3.76112e+07	5.20582e+07	2.49145e+07	3.38042e+07
N-Acetyl-L-leucine	1.5319e+07	1.86386e+07	8.89804e+06	1.39237e+07	1.85111e+07	6.93605e+06	1.32515e+07	1.63279e+07	1.35137e+07	2.72961e+07	2.05949e+07	1.47303e+07	1.21907e+07	1.08405e+07	1.40631e+07	1.39846e+07	2.22389e+07	2.00816e+07	2.7484e+07	2.1291e+07	1.44634e+07	2.16562e+07	1.74876e+07	2.34178e+07	1.50834e+07	2.87989e+07	1.72984e+07	1.33868e+07	1.36102e+07	1.81814e+07	2.29893e+07	2.70201e+07
N-STEAROYLSPHINGOMYELIN	1.07993e+07	1.16119e+07	1.17378e+07	8.28711e+06	9.85833e+06	1.05836e+07	1.33273e+07	8.19096e+06	9.26096e+06	1.01324e+07	1.03937e+07	9.05632e+06	9.34694e+06	6.5848e+06	7.75361e+06	9.82976e+06	7.96799e+06	7.94489e+06	7.83958e+06	4.05197e+06	7.06177e+06	5.22247e+06	7.52305e+06	9.86679e+06	7.07227e+06	1.25795e+07	8.35656e+06	4.90386e+06	3.73804e+06	4.10908e+06	8.41996e+06	1.29604e+07
N-Undecanoylglycine	8.13155e+07	1.12529e+08	6.49358e+07	9.49014e+07	7.32545e+07	5.25921e+07	6.2789e+07	9.256e+07	3.03041e+07	2.85439e+07	4.97404e+07	2.92291e+07	3.99511e+07	4.73857e+07	2.84588e+07	3.66175e+07	5.56955e+07	6.26844e+07	7.56705e+07	5.1656e+07	4.65246e+07	3.8403e+07	2.78864e+07	3.99786e+07	5.61147e+07	4.79981e+07	4.1143e+07	7.30081e+07	6.21909e+07	5.66579e+07	4.66696e+07	4.10426e+07
Ornithine	3.13147e+07	3.35651e+07	2.98659e+07	3.16385e+07	3.04141e+07	4.40168e+07	4.13846e+07	4.33085e+07	4.08085e+07	6.52322e+07	4.76067e+07	5.77962e+07	4.75906e+07	4.60627e+07	4.98658e+07	4.78665e+07	4.9501e+07	7.95531e+07	7.46128e+07	5.74101e+07	6.0454e+07	4.61402e+07	6.91989e+07	6.40671e+07	4.92782e+07	8.15962e+07	6.38423e+07	3.88235e+07	5.6398e+07	4.13299e+07	5.78995e+07	7.56516e+07
PC(18:3(9Z,12Z,15Z)/18:2(9Z,12Z))	6.24691e+07	3.29093e+07	9.80972e+06	8.17911e+06	2.56632e+07	3.60921e+07	4.38028e+07	2.79337e+07	2.32852e+06	4.3956e+07	7.28314e+07	6.78249e+07	9.68063e+07	7.49285e+07	4.75076e+07	6.77908e+07	4.27204e+07	5.10626e+07	1.33356e+08	6.28564e+07	1.14393e+08	1.07437e+08	3.20286e+07	4.3433e+07	1.55133e+07	9.18877e+07	1.27388e+08	1.11807e+08	1.41934e+08	4.88344e+07	1.31674e+08	1.37717e+08
Proline	1396360662	1443753285	1312249237	1366153076	1364361890	1420359759	1471493654	1602595734	1326726640	1442055512	1693875054	1586260092	1602271611	1373630192	1307187880	1492047763	1407215763	1350096495	1545397243	1821272842	1777541130	1703849789	1423802880	1988427549	1402671510	1743403034	1503409338	1570351269	1834538468	1739239560	1586999246	1816375013
Prostaglandin A1	1.37496e+07	1.80979e+07	2.46367e+07	2.3416e+07	2.60037e+07	2.12722e+07	2.59272e+07	3.37557e+07	2.81279e+07	3.93359e+07	4.73275e+07	4.66666e+07	3.83018e+07	4.87278e+07	6.13049e+07	4.92725e+07	3.40652e+07	4.17815e+07	4.58222e+07	6.18725e+07	4.59706e+07	1.28492e+08	6.25947e+07	9.51426e+07	1.75415e+07	2.4976e+07	4.34959e+07	3.05661e+07	4.12525e+07	4.2117e+07	3.78197e+07	3.17523e+07
Prostaglandin B1	1.30736e+07	1.62508e+07	2.26183e+07	1.08108e+07	2.36024e+07	1.11805e+07	9.94395e+06	3.0844e+07	1.78805e+06	3.44871e+07	3.64032e+06	4.00355e+07	3.37205e+07	3.99938e+07	4.7096e+07	2.63921e+06	3.06824e+07	5.85352e+06	4.16366e+07	1.01764e+07	4.104e+07	1.16318e+08	5.65538e+07	1.47203e+07	1.52966e+07	2.22412e+07	2.64238e+07	2.70237e+07	1.16153e+07	7.82718e+06	6.4538e+06	1.30052e+07
Prostaglandin E1	2.15396e+07	2.35992e+07	3.61079e+07	2.27604e+07	3.63986e+07	2.27402e+07	22355855	4.11867e+07	3.1443e+07	3.96921e+07	4.73375e+07	4.92622e+07	3.96211e+07	4.419e+07	5.31734e+07	4.80839e+07	4.27358e+07	4.64437e+07	5.41057e+07	7.14246e+07	5.49067e+07	1.32494e+08	6.70055e+07	1.04772e+08	3.22386e+07	4.22267e+07	5.42484e+07	4.01017e+07	4.71014e+07	4.96619e+07	4.11939e+07	4.0796e+07
spermidine	5.24898e+07	5.57561e+07	5.1652e+07	6.22871e+07	3.71366e+07	4.84468e+07	5.13519e+07	4.68692e+07	3.5443e+07	3.34388e+07	4.25689e+07	2.48782e+07	3.48888e+07	4.57319e+07	4.12301e+07	3.52483e+07	3.22347e+07	3.6284e+07	4.07973e+07	4.02479e+07	3.83327e+07	3.46856e+07	3.75424e+07	3.86583e+07	3.95986e+07	2.58655e+07	3.58929e+07	3.83867e+07	2.98625e+07	3.25235e+07	2.59003e+07	2.4126e+07
Spermine	5.84905e+06	3.01092e+06	3.21007e+06	3.29673e+06	2.15338e+06	4.15107e+06	2.50423e+06	2.14916e+06	1.19173e+06	1.32702e+06	1.40011e+06	1.12358e+06	1.53567e+06	1.13133e+06	999727	1.4579e+06	1.0806e+06	624489	1.32896e+06	1.5487e+06	1.33794e+06	1.5555e+06	1.21197e+06	1.31233e+06	2.80866e+06	2.26398e+06	2.96775e+06	2.34941e+06	2.70936e+06	2.37789e+06	1.8016e+06	2.16685e+06
Sphingosine 1-phosphate	4.21738e+07	3.70772e+07	4.2068e+07	4.31661e+07	4.08102e+07	5.10762e+07	4.92156e+07	4.85821e+07	4.34239e+07	3.45801e+07	4.01319e+07	3.90288e+07	3.90517e+07	3.94703e+07	4.02231e+07	16858.3	3.86809e+07	3.40665e+07	6.36957e+07	3.41968e+07	4.39405e+07	6.0283e+07	7.59648e+07	5.12754e+07	4.2712e+07	4.87936e+07	7.3137e+07	6.28041e+07	7.61593e+07	4.51846e+07	7.4359e+07	5.57769e+07
Stearic acid	2795873217	2824875046	3076695511	3765948001	3524805071	2692952299	2920074728	3877313355	4040195670	4178568219	5298584902	4520943091	4423912888	4806837813	4265220611	4128058948	5757041605	5969216089	5526152167	5684429158	5588924309	4741988867	4334450210	4384635065	6475127865	5394673741	5958303088	5727533153	6622178713	5556640940	6284999187	5133222554
Uracil	3.32822e+07	3.07445e+07	2.27164e+07	3.7346e+07	3.66589e+07	4.00507e+07	2.11623e+07	2.57776e+07	1.68403e+07	2.1105e+07	1.86049e+07	1.90196e+07	3.44609e+07	2.55932e+07	2.17049e+07	1.13586e+07	3.12305e+07	2.97962e+07	2.99119e+07	2.42086e+07	3.17746e+07	2.54177e+07	2.80758e+07	2.88109e+07	3.71113e+07	2.99862e+07	2.61472e+07	6.68175e+07	4.38245e+07	5.09099e+07	5.3716e+07	4.18369e+07
Uric acid	7.89921e+08	9.18982e+08	8.80936e+08	7.76399e+08	8.6902e+08	728912340	1021098106	8.12348e+08	6.59994e+08	7.1742e+08	6.78303e+08	6.84385e+08	6.30661e+08	6.30837e+08	6.31355e+08	5.00814e+08	1822603502	1912648721	1782953452	1909411306	1309580341	1420894180	1103965123	1298395986	6.72119e+08	4.30058e+08	7.87278e+08	9.85337e+08	8.7642e+08	8.48929e+08	9.85911e+08	6.796e+08
Valine	5.98173e+08	6.00336e+08	6.00638e+08	5.34622e+08	5.49335e+08	5.55685e+08	6.51003e+08	6.49326e+08	7.72605e+08	6.49582e+08	8.58754e+08	6.68846e+08	671336152	7.58131e+08	7.21339e+08	764754400	5.76269e+08	5.34945e+08	6.46943e+08	5.97578e+08	5.64924e+08	732806743	603594980	627312268	6.35332e+08	5.84888e+08	7.73739e+08	5.39439e+08	8.08819e+08	6.33963e+08	6.18929e+08	6.12937e+08
Xanthine	4.60019e+07	4.26523e+07	5.57483e+07	3.38637e+07	3.01143e+07	3.72921e+07	5.19363e+07	3.44111e+07	3.13212e+07	2.97675e+07	2.40437e+07	1.18206e+07	2.2228e+07	1.31219e+07	2.25848e+07	2.75807e+07	7.97512e+07	7.97959e+07	3.19552e+07	1.00295e+08	4.81848e+07	2.77255e+07	9.36602e+06	6.84749e+07	7.56792e+06	8.09074e+06	1.81299e+07	1.02317e+07	8.66036e+06	1.71609e+07	1.58429e+07	1.76586e+07
