# Supplementary material for: Gut Flora-Mediated Metabolic Health, the Risk Produced by Dietary Exposure to Acetamiprid and Tebuconazole
Source: Foods. 2021 Apr 12;10(4):835. doi: 10.3390/foods10040835 (PMC8070257; doi:10.3390/foods10040835)
Supplement: Supplementary file 1 [file foods-10-00835-s001.zip › supplementary files/Supplementary File 16ú║Table S4.xlsx]

## Sheet: D-CK
Name	CK1	CK2	CK3	CK4	CK5	CK6	CK7	CK8	D1	D2	D3	D4	D5	D6	D7	D8
(13Z,16Z)-docosadienoic acid	4.67226e+06	4.02917e+06	5.86408e+06	4.35129e+06	5.79813e+06	8.65411e+06	6.25591e+06	7.2877e+06	2.64069e+07	3.74512e+07	3.85115e+07	3.48797e+07	3.72653e+07	2.19581e+07	2.92722e+07	3.98923e+07
(2E)-2-Nonenoic acid	2.48592e+07	2.5532e+07	2.83147e+07	2.89738e+07	2.94838e+07	2.55927e+07	2.53702e+07	2.87166e+07	7.35799e+07	75800208	9.89524e+07	8.91197e+07	8.0185e+07	96671488	4.99751e+07	8.0612e+07
(5R)-5-[(1S)-1,2-Dihydroxyethyl]-alpha-D-lyxopyranose	3.79545e+06	3.94141e+06	5136321	5.68034e+06	4.36213e+06	5.88184e+06	5.03251e+06	2.65417e+06	6.11267e+06	1.62023e+07	1.54967e+07	7.28379e+06	3.4897e+06	3.42464e+06	1.21402e+07	1.24417e+07
(7E,10E,13E,16E)-7,10,13,16-Docosatetraenoic acid	3.25008e+06	2.45854e+06	3.5638e+06	1.79814e+06	1.13182e+06	1.94855e+06	2.75912e+06	2.38531e+06	6.40043e+06	6.04032e+06	5.3668e+06	6.37736e+06	4.32664e+06	2.79093e+06	3.69266e+06	3.12267e+06
1-(1Z-hexadecenyl)-sn-glycero-3-phosphocholine	1.39879e+07	1.38282e+07	1.2481e+07	1.10757e+07	1.28201e+07	1.2812e+07	1.33962e+07	1.24891e+07	7.13958e+06	9.70522e+06	1.09494e+07	7.67493e+06	9.70179e+06	1.14434e+07	8.42099e+06	1.27792e+07
15-dehydro-prostaglandin E1	3.10457e+07	3.16307e+07	2.89007e+07	4.03239e+07	3.76478e+07	4.10255e+07	4.49752e+07	3.56809e+07	6.58458e+06	9.29181e+06	1.9783e+07	1.48951e+07	1.87308e+07	2.09978e+07	3.07963e+07	1.51776e+07
1-hexadecanoyl-2-(4Z,7Z,10Z,13Z,16Z,19Z-docosahexaenoyl)-sn-glycero-3-phosphocholine	5.19199e+07	7.53649e+07	5.83875e+07	1.55338e+07	2.47985e+07	2.48447e+07	1.80283e+07	1.49952e+07	4.09262e+06	3.23246e+06	4.2844e+06	3.46128e+06	2.61905e+06	7.22071e+06	2.60313e+06	4.73083e+06
1-hexadecanoyl-sn-glycero-3-phosphoethanolamine	8.03586e+07	7.54097e+07	8.2888e+07	6.52426e+07	6.24195e+07	6.84053e+07	6.21894e+07	9.54484e+07	8.22897e+07	8.57166e+07	8.15761e+07	8.65097e+07	8.98643e+07	6.56779e+07	8.28296e+07	8.58386e+07
1-Methylhistidine	2.64157e+07	3.14615e+07	4.09756e+07	3.9443e+07	3.84916e+07	3.28842e+07	3.51884e+07	3.23921e+07	6.67957e+06	7.93167e+06	9.99166e+06	5.04877e+07	7.06471e+06	9.32251e+06	7.89747e+06	5.75638e+06
1-methylhypoxanthine	1.00927e+07	1.16223e+07	7.82221e+06	9.65269e+06	1.29019e+07	8.65762e+06	8.02325e+06	1.34001e+07	4.08502e+06	3.76467e+06	5.27854e+06	7.5362e+06	5.39753e+06	5.87695e+06	5.12322e+06	3.57693e+06
1-nonanoic acid	1.53601e+06	1.321e+06	1.70738e+06	2.12528e+06	2.08627e+06	1.62977e+06	2.23896e+06	1.90995e+06	5.46873e+06	6.52663e+06	8.61186e+06	9.30509e+06	9.03241e+06	8.43474e+06	8.89249e+06	1.03605e+07
1-stearoyl-sn-glycero-3-phosphoethanolamine	1739674906	1736887560	1894414571	1572235476	1905280333	1660221324	2139669610	1677184376	1836184791	1725213168	1870770607	1963508599	1823753839	1760461631	1888399705	1806928026
2-[(11Z,14Z)-icosadienoyl]-sn-glycero-3-phosphoethanolamine	7.79517e+08	7.30532e+08	9.15545e+08	7.67881e+08	6.45998e+08	8.73871e+08	7.11478e+08	7.04191e+08	1043267511	9.34869e+08	978753057	9.40744e+08	9.4701e+08	8.9767e+08	9.39315e+08	889885802
3-Methylaspartic acid	1.89262e+07	2.04212e+07	1.79023e+07	1.72121e+07	1.4562e+07	2.22853e+07	2.05726e+07	2.29534e+07	3.52537e+07	5.72034e+07	4.85568e+07	6.30012e+07	6.37964e+07	3.52077e+07	3.18292e+07	4.11493e+07
3-Methylhistamine	4.82262e+07	5.29009e+07	1.88797e+07	5.42993e+07	5.57809e+07	4.82582e+07	2.47243e+07	7.42726e+07	2.72208e+07	2.84623e+07	2.6338e+07	2.55752e+07	1.95974e+07	2.32696e+07	2.918e+07	2.62914e+07
3-Methylhistidine	1.7934e+08	1.91233e+08	2.08645e+08	2.02823e+08	1.76271e+08	1.63563e+08	2.11078e+08	2.14429e+08	5.2235e+07	4.90476e+07	6.02399e+07	6.29944e+07	5.37507e+07	8.61978e+07	7.07097e+07	8.49097e+07
5-Amino-D-isoleucine	1.45396e+08	1.671e+08	1.49825e+08	1.45706e+08	123097629	1.71071e+08	164635522	1.84368e+08	2.41987e+07	1.53162e+08	2.60563e+07	1.68284e+08	156363586	1.62578e+08	1.38844e+08	1.41597e+08
5-O-alpha-L-Arabinofuranosyl-alpha-L-arabinofuranose	4.47727e+06	202249	126530	217289	4.38964e+06	1.23846e+06	175399	1.13681e+06	3.74217e+06	6.95415e+06	3.99651e+06	8.52308e+06	1.74255e+06	3.91769e+06	411533	2.55097e+06
7alpha-Hydroxy-17alpha-methyltestosterone	3.51872e+06	8.11734e+06	5.53841e+06	4.71236e+06	6.794e+06	4.7108e+06	4.58925e+06	8.59858e+06	3.3819e+06	3.97077e+06	4.9052e+06	3.94163e+06	4.16767e+06	3.50836e+06	4.05068e+06	3.87389e+06
7-Methylxanthine	8.68786e+06	8.7676e+06	3.50089e+06	3.25047e+06	4.28827e+06	2.54418e+07	3.41385e+07	3.12288e+07	2.13548e+07	2.99744e+07	5.09584e+07	5.38179e+07	1.20154e+08	1.29499e+08	1.15348e+06	1.32906e+08
8Z,11Z,14Z-Eicosatrienoic acid	3.23378e+08	3.34193e+08	2.33047e+08	3.16649e+08	4.36649e+08	3.27678e+08	2.45739e+08	5.29254e+08	428201868	5.70274e+08	5.62011e+08	5.58242e+08	6.2101e+08	7.62815e+08	6.05514e+08	6.25362e+08
9-Methyluric acid	3.46726e+06	4.64677e+06	2.376e+06	3.17772e+06	3.86457e+06	2.88735e+06	3.24482e+06	4.97743e+06	1.72692e+06	1.51404e+06	1.10625e+06	1.21416e+06	2.18153e+06	2.12821e+06	2.63639e+06	2.42268e+06
Aceglutamide	3.83854e+07	3.18163e+07	3.66347e+07	3.08193e+07	3.73477e+07	2.16227e+07	3.79334e+07	3.50971e+07	1.30511e+07	1.79672e+07	3.4572e+07	2.49841e+07	3.1386e+07	2.4942e+07	1.43638e+07	3.39343e+07
Adenosine	6.24635e+06	5.71987e+06	7.57207e+06	5.40086e+06	4.95315e+06	8.03601e+06	5.85461e+06	5.78277e+06	3.07331e+07	3.28872e+07	4.7325e+07	5.58321e+07	5.64669e+07	3.69542e+07	2.82429e+07	5.84932e+06
all-cis-4,7,10,13,16-Docosapentaenoic acid	1.75324e+08	1.64914e+08	1.15334e+08	1.56673e+08	1.81067e+08	1.60869e+08	1.34381e+08	2.70952e+08	2.04458e+08	2.90522e+08	4.03108e+08	3.17626e+08	3.08699e+08	256908333	2.86836e+08	401299559
Ceramide (d18:1/16:0)	1.10784e+07	9.63732e+06	1.15854e+07	1.19276e+07	1.20867e+07	1.55214e+07	8.22178e+06	1.56025e+07	1.51768e+07	1.44492e+07	1.17636e+07	1.2923e+07	1.02312e+07	1.19597e+07	1.87706e+07	1.47492e+07
Ceramide (d18:1/24:1(15Z))	6.24872e+06	4.46837e+06	6.17787e+06	5.82117e+06	6.76728e+06	7.5808e+06	5.21716e+06	8.55015e+06	3.82225e+06	5.5349e+06	4.76932e+06	5.57454e+06	4.84031e+06	3.36692e+06	6.48629e+06	4.51273e+06
Cholic acid	7.36354e+06	6.15247e+06	1.51488e+07	2.30333e+06	1.5247e+06	2.22507e+06	1.10197e+07	1.33728e+06	585109	634100	759333	1.18366e+06	1.55011e+06	1.18333e+06	1.15987e+06	898319
Cytosine	8.32657e+07	7.58302e+07	6.45469e+07	9.74775e+07	1.13231e+08	9.69361e+07	6.71224e+07	9.86383e+07	4.0627e+07	6.13176e+07	4.48806e+07	1.99411e+08	1.35625e+08	5.7907e+07	4.01623e+07	5.50986e+07
DL-?-Leucine	3.08164e+08	2.96901e+08	321106077	3.0422e+08	3.21409e+08	3.00508e+08	3.13077e+08	2.84817e+08	6.19922e+08	5.96344e+08	5.20618e+08	6.5771e+08	5.80492e+08	5.25588e+08	5.01686e+08	5.50342e+08
DL-Citrulline	7.798e+06	5.15883e+06	2.38539e+06	7.41585e+06	3.90221e+06	2.72251e+06	5.74146e+06	1.21239e+07	1.30197e+07	1.20294e+07	1.12484e+07	1.08201e+07	1.37075e+07	1.14865e+07	2.21515e+07	1.49114e+07
Docosatrienoic acid	1.28136e+07	6.23703e+06	4.6498e+06	6.64589e+06	7.52408e+06	8.08144e+06	5.70951e+06	1.09097e+07	1.37103e+07	1.91692e+07	2.29649e+07	2.02071e+07	1.99626e+07	1.73182e+07	1.82666e+07	2.69717e+07
D-Sphingosine	4.14937e+07	4.02334e+07	4.24646e+07	4.28967e+07	3.90021e+07	4.4305e+07	3.17379e+07	4.8621e+07	3.8407e+07	2.02202e+07	1.38812e+07	1.97352e+07	3.13864e+07	2.06414e+07	4.17527e+07	28349.4
Hexyl stearate	454200	448099	468149	551667	532543	431906	465010	551181	2.76791e+07	2.93463e+07	3.24798e+07	4.2093e+07	3.38324e+07	3.80477e+07	3.24789e+07	2.7481e+07
Hypoxanthine	5.49209e+07	6.12786e+07	5.28559e+07	5.08977e+07	3.77161e+07	3.27244e+07	5.7488e+07	3.05401e+07	5.22625e+07	5.67203e+07	7.06794e+07	6.3148e+07	3.82531e+07	4.05646e+07	4.0304e+07	3.68514e+07
L-(-)-Asparagine	1.3736e+07	2.82719e+07	1.28571e+07	2.45626e+07	3.26381e+07	1.16283e+07	3.6927e+07	1.58861e+07	9.56457e+06	1.00783e+07	1.43471e+07	2.28507e+07	2.57712e+07	2.17173e+07	1.4391e+07	1.16569e+07
L-(-)-Threonine	7.55747e+07	7.50119e+07	6.99514e+07	7.77472e+07	35886054	5.55146e+07	6.46e+07	8.66231e+07	1.32928e+07	1.27609e+06	1.13363e+07	3.39846e+07	1.87859e+06	7.24337e+06	1.01855e+06	1.58064e+07
L-alpha-lysophosphatidylcholine	2.55853e+07	2.53625e+07	2.54352e+07	1.98229e+07	2.06392e+07	2.02076e+07	2.99035e+07	2.59606e+07	3.50138e+07	2.35771e+07	2.41461e+07	3.22604e+07	2.6821e+07	2.63255e+07	2.36536e+07	2.73996e+07
L-Glutamic acid	2.50463e+07	3.05406e+07	2.99489e+07	2.77467e+07	3.17734e+07	2.93027e+07	2.62288e+07	2.0271e+07	5.45958e+08	540151445	3.03726e+08	1.07304e+08	6.2854e+08	5.82817e+08	2.55257e+08	4.74125e+08
L-Phenylalanine	7.08462e+08	6.92797e+08	6.78106e+08	6.64947e+08	7.97468e+08	6.96475e+08	7.76565e+08	7.64419e+08	8.51756e+08	8.91297e+08	7.48753e+08	1088295576	1073390604	9.18757e+08	819062320	8.99309e+08
LysoPC(22:4(7Z,10Z,13Z,16Z))	5.97695e+06	5.00418e+06	7.29234e+06	5.82505e+06	5.61408e+06	6.14181e+06	4.75062e+06	5.05196e+06	6.22982e+06	4.61998e+06	5.67006e+06	4.25537e+06	4.86676e+06	4.09036e+06	5.75964e+06	13199.3
LysoPC(22:5(7Z,10Z,13Z,16Z,19Z))	1.14433e+07	7.04104e+06	1.6599e+07	1.11005e+07	1.22493e+07	1.1083e+07	7.86724e+06	7.93598e+06	1.19585e+07	1.21328e+07	1.40749e+07	1.04255e+07	1.02561e+07	7.74357e+06	1.23037e+07	13851.8
lysophosphatidylethanolamine (22:6(4Z,7Z,10Z,13Z,16Z,19Z)/0:0)	2.82788e+08	245987807	3.16953e+08	2.24252e+08	1.70126e+08	2.47853e+08	2.10519e+08	3.04192e+08	1.87576e+08	1.97274e+08	1.8474e+08	1.87601e+08	2.3191e+08	1.65161e+08	210516029	19012.3
Methyl (6Z,12Z,15Z)-6,12,15-octadecatrienoate	1.92277e+06	355572	331779	562995	763766	651242	278083	1.48877e+06	1.46884e+06	2.03263e+06	2.28471e+06	2.17191e+06	3.3576e+06	1.74397e+06	2.20606e+06	4.13801e+06
Methyl 6-deoxy-2,3-O-isopropylidene-alpha-L-mannopyranoside	920518	1.8272e+06	774764	2.02325e+06	1.57438e+06	552139	622481	610457	1.293e+06	2.07357e+06	4.41889e+06	3.60485e+06	2.19618e+06	3.2746e+06	4.19477e+06	3.59362e+06
N-Acetyl-L-leucine	1.5319e+07	1.86386e+07	8.89804e+06	1.39237e+07	1.85111e+07	6.93605e+06	1.32515e+07	1.63279e+07	1.35137e+07	2.72961e+07	2.05949e+07	1.47303e+07	1.21907e+07	1.08405e+07	1.40631e+07	1.39846e+07
PC(18:3(9Z,12Z,15Z)/18:2(9Z,12Z))	6.24691e+07	3.29093e+07	9.80972e+06	8.17911e+06	2.56632e+07	3.60921e+07	4.38028e+07	2.79337e+07	2.32852e+06	4.3956e+07	7.28314e+07	6.78249e+07	9.68063e+07	7.49285e+07	4.75076e+07	6.77908e+07
Prostaglandin A1	1.37496e+07	1.80979e+07	2.46367e+07	2.3416e+07	2.60037e+07	2.12722e+07	2.59272e+07	3.37557e+07	2.81279e+07	3.93359e+07	4.73275e+07	4.66666e+07	3.83018e+07	4.87278e+07	6.13049e+07	4.92725e+07
Prostaglandin E1	2.15396e+07	2.35992e+07	3.61079e+07	2.27604e+07	3.63986e+07	2.27402e+07	22355855	4.11867e+07	3.1443e+07	3.96921e+07	4.73375e+07	4.92622e+07	3.96211e+07	4.419e+07	5.31734e+07	4.80839e+07
Spermine	5.84905e+06	3.01092e+06	3.21007e+06	3.29673e+06	2.15338e+06	4.15107e+06	2.50423e+06	2.14916e+06	1.19173e+06	1.32702e+06	1.40011e+06	1.12358e+06	1.53567e+06	1.13133e+06	999727	1.4579e+06
Uracil	3.32822e+07	3.07445e+07	2.27164e+07	3.7346e+07	3.66589e+07	4.00507e+07	2.11623e+07	2.57776e+07	1.68403e+07	2.1105e+07	1.86049e+07	1.90196e+07	3.44609e+07	2.55932e+07	2.17049e+07	1.13586e+07
Uric acid	7.89921e+08	9.18982e+08	8.80936e+08	7.76399e+08	8.6902e+08	728912340	1021098106	8.12348e+08	6.59994e+08	7.1742e+08	6.78303e+08	6.84385e+08	6.30661e+08	6.30837e+08	6.31355e+08	5.00814e+08
Valine	5.98173e+08	6.00336e+08	6.00638e+08	5.34622e+08	5.49335e+08	5.55685e+08	6.51003e+08	6.49326e+08	7.72605e+08	6.49582e+08	8.58754e+08	6.68846e+08	671336152	7.58131e+08	7.21339e+08	764754400
Xanthine	4.60019e+07	4.26523e+07	5.57483e+07	3.38637e+07	3.01143e+07	3.72921e+07	5.19363e+07	3.44111e+07	3.13212e+07	2.97675e+07	2.40437e+07	1.18206e+07	2.2228e+07	1.31219e+07	2.25848e+07	2.75807e+07

## Sheet: W-CK
Name	CK1	CK2	CK3	CK4	CK5	CK6	CK7	CK8	W1	W2	W3	W4	W5	W6	W7	W8
(13Z,16Z)-docosadienoic acid	4.67226e+06	4.02917e+06	61535	4.35129e+06	5.79813e+06	8.65411e+06	6.25591e+06	7.2877e+06	3.3264e+07	3.74603e+07	3.49914e+07	4.83419e+07	5.53889e+07	3.07802e+07	2.0206e+07	3.47569e+07
(2E)-2-Nonenoic acid	2.48592e+07	2.5532e+07	2.83147e+07	2.89738e+07	2.94838e+07	2.55927e+07	2.53702e+07	2.87166e+07	8.40212e+07	7.36671e+07	6.165e+07	6.35712e+07	9.05672e+07	4.95662e+07	8.05591e+07	8.65487e+07
(5R)-5-[(1S)-1,2-Dihydroxyethyl]-alpha-D-lyxopyranose	3.79545e+06	3.94141e+06	5136321	5.68034e+06	4.36213e+06	5.88184e+06	5.03251e+06	2.65417e+06	5.00574e+06	6.40107e+06	7.96485e+06	5.99902e+06	4835717	6.91263e+06	5.20953e+06	6.80904e+06
(7E,10E,13E,16E)-7,10,13,16-Docosatetraenoic acid	3.25008e+06	2.45854e+06	3.5638e+06	1.79814e+06	1.13182e+06	1.94855e+06	2.75912e+06	2.38531e+06	3.29903e+06	2.88643e+06	2.7472e+06	2.94644e+06	4.44183e+06	2.54834e+06	4.86051e+06	4.11694e+06
1-(1Z-hexadecenyl)-sn-glycero-3-phosphocholine	1.39879e+07	1.38282e+07	1.2481e+07	1.10757e+07	1.28201e+07	1.2812e+07	1.33962e+07	1.24891e+07	9.14233e+06	9.63516e+06	1.59783e+07	1.16564e+07	1.68033e+07	2.22097e+07	2.60112e+07	1.27526e+07
15-dehydro-prostaglandin E1	3.10457e+07	3.16307e+07	2.89007e+07	4.03239e+07	3.76478e+07	4.10255e+07	4.49752e+07	3.56809e+07	2.04313e+07	2.12273e+07	2.49094e+07	1.29915e+07	3.26827e+07	2.56037e+07	1.99484e+07	2.36972e+07
1-hexadecanoyl-2-(4Z,7Z,10Z,13Z,16Z,19Z-docosahexaenoyl)-sn-glycero-3-phosphocholine	5.19199e+07	7.53649e+07	5.83875e+07	1.55338e+07	2.47985e+07	2.48447e+07	1.80283e+07	1.49952e+07	7.02527e+06	6.17853e+06	6.32944e+06	1.60696e+07	1.40543e+07	8.23985e+06	7.75294e+06	1.76449e+07
1-hexadecanoyl-sn-glycero-3-phosphoethanolamine	8.03586e+07	7.54097e+07	8.2888e+07	6.52426e+07	6.24195e+07	6.84053e+07	6.21894e+07	9.54484e+07	7.11488e+07	6.48536e+07	1.18847e+08	7.78524e+07	1.24719e+08	1.3268e+08	1.59281e+08	1.38406e+08
1-Methylhistidine	2.64157e+07	3.14615e+07	4.09756e+07	3.9443e+07	3.84916e+07	3.28842e+07	3.51884e+07	3.23921e+07	1.31629e+07	1.3726e+07	9.84458e+06	1.12836e+08	1.48229e+07	1.0454e+07	8.6602e+06	1.63227e+07
1-methylhypoxanthine	1.00927e+07	1.16223e+07	7.82221e+06	9.65269e+06	1.29019e+07	8.65762e+06	8.02325e+06	1.34001e+07	5.56991e+06	5.113e+06	5.34404e+06	6.7046e+06	5.64989e+06	5.72303e+06	5.81044e+06	6.80292e+06
1-nonanoic acid	1.53601e+06	1.321e+06	1.70738e+06	2.12528e+06	2.08627e+06	1.62977e+06	2.23896e+06	1.90995e+06	4.21279e+06	4.36326e+06	4.06511e+06	5.42814e+06	4.62722e+06	4.84927e+06	3.99106e+06	5.49969e+06
1-stearoyl-sn-glycero-3-phosphoethanolamine	1739674906	1736887560	1894414571	1572235476	1905280333	1660221324	2139669610	1677184376	2017910469	1875139509	2377188983	1792918275	2193121621	2947852943	2650238718	2050004170
2-[(11Z,14Z)-icosadienoyl]-sn-glycero-3-phosphoethanolamine	7.79517e+08	7.30532e+08	9.15545e+08	7.67881e+08	6.45998e+08	8.73871e+08	7.11478e+08	7.04191e+08	8.71597e+08	8.42497e+08	858501862	9.32347e+08	1020421996	1043781903	9.63556e+08	1054459702
3-Methylaspartic acid	1.89262e+07	2.04212e+07	1.79023e+07	1.72121e+07	1.4562e+07	2.22853e+07	2.05726e+07	2.29534e+07	5.09311e+07	3.80897e+07	6.32832e+07	5.43019e+07	6.7066e+07	8.53145e+07	6.98926e+07	6.99814e+07
3-Methylhistamine	4.82262e+07	5.29009e+07	1.88797e+07	5.42993e+07	5.57809e+07	4.82582e+07	2.47243e+07	7.42726e+07	4.0041e+07	3.40477e+07	1.05798e+07	1.19265e+07	2.37076e+07	2.26199e+07	1.40451e+07	1.39312e+07
3-Methylhistidine	1.7934e+08	1.91233e+08	2.08645e+08	2.02823e+08	1.76271e+08	1.63563e+08	2.11078e+08	2.14429e+08	6.38416e+07	5.55007e+07	6.62627e+07	6.50825e+07	7.05424e+07	6.27026e+07	5.57405e+07	6.67218e+07
5-Amino-D-isoleucine	1.45396e+08	1.671e+08	1.49825e+08	1.45706e+08	123097629	1.71071e+08	164635522	1.84368e+08	1.24426e+08	1.33419e+08	1.66139e+08	163413183	1.59385e+08	1.27993e+08	1.72123e+08	1.84672e+08
5-O-alpha-L-Arabinofuranosyl-alpha-L-arabinofuranose	4.47727e+06	202249	126530	217289	4.38964e+06	1.23846e+06	175399	1.13681e+06	1.91482e+06	4.53512e+06	312396	1.04967e+07	6.82775e+06	1.03043e+06	922643	1.21717e+06
7alpha-Hydroxy-17alpha-methyltestosterone	3.51872e+06	8.11734e+06	5.53841e+06	4.71236e+06	6.794e+06	4.7108e+06	4.58925e+06	8.59858e+06	5.48882e+06	4.99408e+06	6.74544e+06	7.21315e+06	5.56427e+06	1.3608e+07	7.27143e+06	1.19236e+07
7-Methylxanthine	8.68786e+06	8.7676e+06	3.50089e+06	3.25047e+06	4.28827e+06	2.54418e+07	3.41385e+07	3.12288e+07	8.33583e+06	7.40986e+06	6.95806e+06	6.0415e+06	5.02987e+06	5.64582e+06	5.0111e+06	5.16929e+06
8Z,11Z,14Z-Eicosatrienoic acid	3.23378e+08	3.34193e+08	2.33047e+08	3.16649e+08	4.36649e+08	3.27678e+08	2.45739e+08	5.29254e+08	9.42999e+08	1044123765	9.62977e+08	8.15217e+08	688533065	5.32864e+08	5.51117e+08	7.0235e+08
9-Methyluric acid	3.46726e+06	4.64677e+06	2.376e+06	3.17772e+06	3.86457e+06	2.88735e+06	3.24482e+06	4.97743e+06	3.67253e+06	2.98915e+06	2.8518e+06	3.30603e+06	4.99665e+06	4.2767e+06	3.11194e+06	3.91115e+06
Aceglutamide	3.83854e+07	3.18163e+07	3.66347e+07	3.08193e+07	3.73477e+07	2.16227e+07	3.79334e+07	3.50971e+07	4.38936e+07	4.50314e+07	5.59705e+07	4.2715e+07	1.79033e+07	4.65415e+07	3.28222e+07	1.75357e+07
Adenosine	6.24635e+06	5.71987e+06	7.57207e+06	5.40086e+06	4.95315e+06	8.03601e+06	5.85461e+06	5.78277e+06	4.2213e+06	5.41492e+06	4.18489e+06	5.69268e+06	6.62628e+06	7.64456e+06	4.49237e+06	5.14001e+06
all-cis-4,7,10,13,16-Docosapentaenoic acid	1.75324e+08	1.64914e+08	1.15334e+08	1.56673e+08	1.81067e+08	1.60869e+08	1.34381e+08	2.70952e+08	4.12109e+08	4.00088e+08	3.25768e+08	4.02471e+08	3.37871e+08	2.27053e+08	2.71149e+08	3.76709e+08
Ceramide (d18:1/16:0)	1.10784e+07	9.63732e+06	1.15854e+07	1.19276e+07	1.20867e+07	1.55214e+07	8.22178e+06	1.56025e+07	7.45237e+06	6.0775e+06	5.62272e+06	3.53428e+06	5.63262e+06	2.74859e+06	6.41966e+06	9.86318e+06
Ceramide (d18:1/24:1(15Z))	6.24872e+06	4.46837e+06	6.17787e+06	5.82117e+06	6.76728e+06	7.5808e+06	5.21716e+06	8.55015e+06	3.66777e+06	2.37685e+06	1.60838e+06	1.27076e+06	2.8078e+06	1.23402e+06	2.08205e+06	3.71468e+06
Cholic acid	7.36354e+06	6.15247e+06	1.51488e+07	2.30333e+06	1.5247e+06	2.22507e+06	1.10197e+07	1.33728e+06	691080	842594	695126	1.25844e+07	8.75069e+06	3.91723e+06	2.38608e+06	1.39643e+07
Cytosine	8.32657e+07	7.58302e+07	6.45469e+07	9.74775e+07	1.13231e+08	9.69361e+07	6.71224e+07	9.86383e+07	9.40205e+07	9.45672e+07	8.12261e+07	8.25233e+07	1.44036e+08	8.26105e+07	6.5496e+07	1.43586e+08
DL-?-Leucine	3.08164e+08	2.96901e+08	321106077	3.0422e+08	3.21409e+08	3.00508e+08	3.13077e+08	2.84817e+08	3.07796e+08	3.24039e+08	4.00228e+08	3.64407e+08	4.06059e+08	3.64876e+08	3.63537e+08	395784115
DL-Citrulline	7.798e+06	5.15883e+06	2.38539e+06	7.41585e+06	3.90221e+06	2.72251e+06	5.74146e+06	1.21239e+07	9.80963e+06	8.04796e+06	4.54372e+06	5.05034e+06	1.06007e+07	5.26078e+06	3.88018e+06	3.91275e+06
Docosatrienoic acid	1.28136e+07	6.23703e+06	4.6498e+06	6.64589e+06	7.52408e+06	8.08144e+06	5.70951e+06	1.09097e+07	2.96435e+07	3.53176e+07	1.95443e+07	2.53513e+07	2.01463e+07	1.13672e+07	1.19299e+07	2.54046e+07
D-Sphingosine	4.14937e+07	4.02334e+07	4.24646e+07	4.28967e+07	3.90021e+07	4.4305e+07	3.17379e+07	4.8621e+07	2.93707e+07	2.32739e+07	6.41712e+07	1.47799e+07	3.94705e+07	2.79781e+07	7.13351e+07	3.57346e+07
Hexyl stearate	454200	448099	468149	551667	532543	431906	465010	551181	4.34827e+07	2.8467e+07	3.57041e+07	3.94646e+07	3.48526e+07	3.57721e+07	3.40683e+07	2.68769e+07
Hypoxanthine	5.49209e+07	6.12786e+07	5.28559e+07	5.08977e+07	3.77161e+07	3.27244e+07	5.7488e+07	3.05401e+07	1.20544e+08	1.57439e+08	9.43118e+07	122614316	5.61115e+07	8.8896e+07	3.35578e+07	8.15846e+07
L-(-)-Asparagine	1.3736e+07	2.82719e+07	1.28571e+07	2.45626e+07	3.26381e+07	1.16283e+07	3.6927e+07	1.58861e+07	1.22457e+07	1.35874e+07	9.08319e+06	1.07433e+07	1.00356e+07	1.02509e+07	8.10323e+06	1.03164e+07
L-(-)-Threonine	7.55747e+07	7.50119e+07	6.99514e+07	7.77472e+07	35886054	5.55146e+07	6.46e+07	8.66231e+07	6.33481e+06	8.28852e+06	2.07227e+07	1.31487e+06	7.74822e+06	5.49551e+06	2.15013e+07	9.17482e+06
L-alpha-lysophosphatidylcholine	2.55853e+07	2.53625e+07	2.54352e+07	1.98229e+07	2.06392e+07	2.02076e+07	2.99035e+07	2.59606e+07	3.29369e+07	3.3651e+07	3.27134e+07	3.03606e+07	4.08848e+07	4.95731e+07	3.96705e+07	4.32763e+07
L-Glutamic acid	2.50463e+07	3.05406e+07	2.99489e+07	2.77467e+07	3.17734e+07	2.93027e+07	2.62288e+07	2.0271e+07	1.37779e+07	1.85052e+07	1.92261e+07	1.67503e+07	2.30857e+07	3.35783e+07	2.61315e+07	3.58553e+07
L-Phenylalanine	7.08462e+08	6.92797e+08	6.78106e+08	6.64947e+08	7.97468e+08	6.96475e+08	7.76565e+08	7.64419e+08	1645945651	1684313218	4.10564e+08	9.35073e+08	8.40443e+08	1263341556	1873853592	9.23176e+08
LysoPC(22:4(7Z,10Z,13Z,16Z))	5.97695e+06	5.00418e+06	7.29234e+06	5.82505e+06	5.61408e+06	6.14181e+06	4.75062e+06	5.05196e+06	6.47964e+06	4.8054e+06	6.07395e+06	4.56363e+06	5.56513e+06	8.52186e+06	6.86743e+06	5.36362e+06
LysoPC(22:5(7Z,10Z,13Z,16Z,19Z))	1.14433e+07	7.04104e+06	1.6599e+07	1.11005e+07	1.22493e+07	1.1083e+07	7.86724e+06	7.93598e+06	1.49588e+07	1.07841e+07	1.69183e+07	1.19896e+07	9.09532e+06	3.08117e+07	1.56668e+07	1.05235e+07
lysophosphatidylethanolamine (22:6(4Z,7Z,10Z,13Z,16Z,19Z)/0:0)	2.82788e+08	245987807	3.16953e+08	2.24252e+08	1.70126e+08	2.47853e+08	2.10519e+08	3.04192e+08	1.45954e+08	1.37869e+08	1.13497e+08	2.06743e+08	3.0816e+08	1.2955e+08	1.95011e+08	3.01815e+08
Methyl (6Z,12Z,15Z)-6,12,15-octadecatrienoate	1.92277e+06	355572	331779	562995	763766	651242	278083	1.48877e+06	2.51992e+06	3.36654e+06	2.81232e+06	3.18734e+06	2.37568e+06	1.1215e+06	1.06578e+06	3.18435e+06
Methyl 6-deoxy-2,3-O-isopropylidene-alpha-L-mannopyranoside	920518	1.8272e+06	774764	2.02325e+06	1.57438e+06	552139	622481	610457	948089	1.61317e+06	1.16184e+06	1.06513e+06	754475	3.26865e+06	1.76691e+06	865853
N-Acetyl-L-leucine	1.5319e+07	1.86386e+07	8.89804e+06	1.39237e+07	1.85111e+07	6.93605e+06	1.32515e+07	1.63279e+07	2.22389e+07	2.00816e+07	2.7484e+07	2.1291e+07	1.44634e+07	2.16562e+07	1.74876e+07	2.34178e+07
PC(18:3(9Z,12Z,15Z)/18:2(9Z,12Z))	6.24691e+07	3.29093e+07	9.80972e+06	8.17911e+06	2.56632e+07	3.60921e+07	4.38028e+07	2.79337e+07	4.27204e+07	5.10626e+07	1.33356e+08	6.28564e+07	1.14393e+08	1.07437e+08	3.20286e+07	4.3433e+07
Prostaglandin A1	1.37496e+07	1.80979e+07	2.46367e+07	2.3416e+07	2.60037e+07	2.12722e+07	2.59272e+07	3.37557e+07	3.40652e+07	4.17815e+07	4.58222e+07	6.18725e+07	4.59706e+07	1.28492e+08	6.25947e+07	9.51426e+07
Prostaglandin E1	2.15396e+07	2.35992e+07	3.61079e+07	2.27604e+07	3.63986e+07	2.27402e+07	22355855	4.11867e+07	4.27358e+07	4.64437e+07	5.41057e+07	7.14246e+07	5.49067e+07	1.32494e+08	6.70055e+07	1.04772e+08
Spermine	5.84905e+06	3.01092e+06	3.21007e+06	3.29673e+06	2.15338e+06	4.15107e+06	2.50423e+06	2.14916e+06	1.0806e+06	624489	1.32896e+06	1.5487e+06	1.33794e+06	1.5555e+06	1.21197e+06	1.31233e+06
Uracil	3.32822e+07	3.07445e+07	2.27164e+07	3.7346e+07	3.66589e+07	4.00507e+07	2.11623e+07	2.57776e+07	3.12305e+07	2.97962e+07	2.99119e+07	2.42086e+07	3.17746e+07	2.54177e+07	2.80758e+07	2.88109e+07
Uric acid	7.89921e+08	9.18982e+08	8.80936e+08	7.76399e+08	8.6902e+08	728912340	1021098106	8.12348e+08	1822603502	1912648721	1782953452	1909411306	1309580341	1420894180	1103965123	1298395986
Valine	5.98173e+08	6.00336e+08	6.00638e+08	5.34622e+08	5.49335e+08	5.55685e+08	6.51003e+08	6.49326e+08	5.76269e+08	5.34945e+08	6.46943e+08	5.97578e+08	5.64924e+08	732806743	603594980	627312268
Xanthine	4.60019e+07	4.26523e+07	5.57483e+07	3.38637e+07	3.01143e+07	3.72921e+07	5.19363e+07	3.44111e+07	7.97512e+07	7.97959e+07	3.19552e+07	1.00295e+08	4.81848e+07	2.77255e+07	9.36602e+06	6.84749e+07

## Sheet: DW-CK
Name	CK1	CK2	CK3	CK4	CK5	CK6	CK7	CK8	DW1	DW2	DW3	DW4	DW5	DW6	DW7	DW8
(13Z,16Z)-docosadienoic acid	4.67226e+06	4.02917e+06	61535	4.35129e+06	5.79813e+06	8.65411e+06	6.25591e+06	7.2877e+06	6.78078e+07	6.93285e+07	8.92632e+07	6.98189e+07	5.65691e+07	6.90084e+07	6.16544e+07	6.88274e+07
(2E)-2-Nonenoic acid	2.48592e+07	2.5532e+07	2.83147e+07	2.89738e+07	2.94838e+07	2.55927e+07	2.53702e+07	2.87166e+07	7.92372e+07	8.04261e+07	7.58549e+07	7.64104e+07	7.88331e+07	8.32604e+07	6.05509e+07	6.55814e+07
(5R)-5-[(1S)-1,2-Dihydroxyethyl]-alpha-D-lyxopyranose	3.79545e+06	3.94141e+06	5136321	5.68034e+06	4.36213e+06	5.88184e+06	5.03251e+06	2.65417e+06	7.84327e+06	4.53707e+06	6.30249e+06	5.70774e+06	8.95942e+06	4.22076e+06	3.57268e+06	3.98653e+06
(7E,10E,13E,16E)-7,10,13,16-Docosatetraenoic acid	3.25008e+06	2.45854e+06	3.5638e+06	1.79814e+06	1.13182e+06	1.94855e+06	2.75912e+06	2.38531e+06	8.0232e+06	1.20149e+07	4.99702e+06	4.79323e+06	4.37439e+06	5.2898e+06	5.2149e+06	8.7572e+06
1-(1Z-hexadecenyl)-sn-glycero-3-phosphocholine	1.39879e+07	1.38282e+07	1.2481e+07	1.10757e+07	1.28201e+07	1.2812e+07	1.33962e+07	1.24891e+07	1.98719e+07	2.12492e+07	2.07808e+07	1.90176e+07	2.35122e+07	1.57265e+07	1.83942e+07	1.97071e+07
15-dehydro-prostaglandin E1	3.10457e+07	3.16307e+07	2.89007e+07	4.03239e+07	3.76478e+07	4.10255e+07	4.49752e+07	3.56809e+07	2.9729e+07	1.47409e+07	2.74014e+07	2.99726e+07	4.56066e+07	3.38449e+07	2.71235e+07	2.40937e+07
1-hexadecanoyl-2-(4Z,7Z,10Z,13Z,16Z,19Z-docosahexaenoyl)-sn-glycero-3-phosphocholine	5.19199e+07	7.53649e+07	5.83875e+07	1.55338e+07	2.47985e+07	2.48447e+07	1.80283e+07	1.49952e+07	1.47578e+07	1.71833e+07	1.19877e+07	1.99031e+07	3.56174e+06	1.20023e+07	1.10053e+07	2.76919e+07
1-hexadecanoyl-sn-glycero-3-phosphoethanolamine	8.03586e+07	7.54097e+07	8.2888e+07	6.52426e+07	6.24195e+07	6.84053e+07	6.21894e+07	9.54484e+07	9.87189e+07	9.32509e+07	1.12027e+08	1.49795e+08	1.86011e+08	7.63616e+07	1.63869e+08	9.74343e+07
1-Methylhistidine	2.64157e+07	3.14615e+07	4.09756e+07	3.9443e+07	3.84916e+07	3.28842e+07	3.51884e+07	3.23921e+07	9.20411e+06	1.2214e+07	1.09394e+07	1.25668e+07	1.74649e+07	1.08274e+07	1.21435e+07	1.39392e+07
1-methylhypoxanthine	1.00927e+07	1.16223e+07	7.82221e+06	9.65269e+06	1.29019e+07	8.65762e+06	8.02325e+06	1.34001e+07	7.40807e+06	7.02065e+06	4.32318e+06	1.05492e+07	8.16639e+06	8.27557e+06	1.55085e+07	9.42272e+06
1-nonanoic acid	1.53601e+06	1.321e+06	1.70738e+06	2.12528e+06	2.08627e+06	1.62977e+06	2.23896e+06	1.90995e+06	2.62524e+06	2.51498e+06	3.87623e+06	4.26873e+06	5.3772e+06	4.44958e+06	5.68129e+06	4.5888e+06
1-stearoyl-sn-glycero-3-phosphoethanolamine	1739674906	1736887560	1894414571	1572235476	1905280333	1660221324	2139669610	1677184376	2438554046	2570836570	2931438763	2689889786	2483617570	2483613631	2774033959	2246074486
2-[(11Z,14Z)-icosadienoyl]-sn-glycero-3-phosphoethanolamine	7.79517e+08	7.30532e+08	9.15545e+08	7.67881e+08	6.45998e+08	8.73871e+08	7.11478e+08	7.04191e+08	1081309030	8.66009e+08	1192067105	888830178	1268011610	9.52174e+08	9.65017e+08	657134774
3-Methylaspartic acid	1.89262e+07	2.04212e+07	1.79023e+07	1.72121e+07	1.4562e+07	2.22853e+07	2.05726e+07	2.29534e+07	3.64561e+07	6.63895e+07	5.07485e+07	2.93527e+07	3.05777e+07	3.47449e+07	3.66988e+07	1.93785e+07
3-Methylhistamine	4.82262e+07	5.29009e+07	1.88797e+07	5.42993e+07	5.57809e+07	4.82582e+07	2.47243e+07	7.42726e+07	2.94332e+07	1.56818e+07	9.58319e+06	6.45753e+07	5.31774e+07	5.26499e+07	5.02219e+07	3.48897e+07
3-Methylhistidine	1.7934e+08	1.91233e+08	2.08645e+08	2.02823e+08	1.76271e+08	1.63563e+08	2.11078e+08	2.14429e+08	5.82515e+07	5.99461e+07	7.94274e+07	1.40372e+08	1.26098e+08	1.02721e+08	1.09794e+08	9.49255e+07
5-Amino-D-isoleucine	1.45396e+08	1.671e+08	1.49825e+08	1.45706e+08	123097629	1.71071e+08	164635522	1.84368e+08	1.98277e+08	2.04444e+08	2.07275e+08	2.08396e+08	2.44237e+08	1.90186e+08	1.89947e+08	2.15552e+08
5-O-alpha-L-Arabinofuranosyl-alpha-L-arabinofuranose	4.47727e+06	202249	126530	217289	4.38964e+06	1.23846e+06	175399	1.13681e+06	7.57988e+06	7.62943e+06	1.04269e+06	4.66448e+06	5.44532e+06	1.01308e+06	7.94627e+06	4.43088e+06
7alpha-Hydroxy-17alpha-methyltestosterone	3.51872e+06	8.11734e+06	5.53841e+06	4.71236e+06	6.794e+06	4.7108e+06	4.58925e+06	8.59858e+06	3.3801e+06	5.21522e+06	3.96475e+06	2.32047e+06	3.94521e+06	4.09392e+06	3.84505e+06	3.05199e+06
7-Methylxanthine	8.68786e+06	8.7676e+06	3.50089e+06	3.25047e+06	4.28827e+06	2.54418e+07	3.41385e+07	3.12288e+07	194256	9.22582e+06	6.76186e+06	6.17058e+06	183068	6.12563e+06	6.91803e+06	171254
8Z,11Z,14Z-Eicosatrienoic acid	3.23378e+08	3.34193e+08	2.33047e+08	3.16649e+08	4.36649e+08	3.27678e+08	2.45739e+08	5.29254e+08	6.17901e+08	5.57219e+08	4.48875e+08	8.6158e+08	6.41129e+08	8.5015e+08	1238739831	8.09733e+08
9-Methyluric acid	3.46726e+06	4.64677e+06	2.376e+06	3.17772e+06	3.86457e+06	2.88735e+06	3.24482e+06	4.97743e+06	4.16392e+06	6.95462e+06	4.72395e+06	1.26319e+07	5.05566e+06	9.45594e+06	9.25433e+06	9.47852e+06
Aceglutamide	3.83854e+07	3.18163e+07	3.66347e+07	3.08193e+07	3.73477e+07	2.16227e+07	3.79334e+07	3.50971e+07	1.90687e+07	8.40707e+06	2.00069e+07	1.92416e+07	2.79108e+07	2.07064e+07	1.65243e+07	1.44359e+07
Adenosine	6.24635e+06	5.71987e+06	7.57207e+06	5.40086e+06	4.95315e+06	8.03601e+06	5.85461e+06	5.78277e+06	3.95218e+06	4.14973e+06	4.84627e+06	3.07285e+06	3.70845e+06	5.0171e+06	4.31229e+06	4.72578e+06
all-cis-4,7,10,13,16-Docosapentaenoic acid	1.75324e+08	1.64914e+08	1.15334e+08	1.56673e+08	1.81067e+08	1.60869e+08	1.34381e+08	2.70952e+08	5.04213e+08	5.79849e+08	3.96616e+08	6.29792e+08	4.22445e+08	475727359	9.78089e+08	6.29123e+08
Ceramide (d18:1/16:0)	1.10784e+07	9.63732e+06	1.15854e+07	1.19276e+07	1.20867e+07	1.55214e+07	8.22178e+06	1.56025e+07	1.43191e+07	8.70432e+06	8.12533e+06	1.21159e+07	1.02872e+07	7.14457e+06	17822438	1.21447e+07
Ceramide (d18:1/24:1(15Z))	6.24872e+06	4.46837e+06	6.17787e+06	5.82117e+06	6.76728e+06	7.5808e+06	5.21716e+06	8.55015e+06	5.54361e+06	4.50718e+06	1.9671e+06	3.50627e+06	1.98536e+06	3.79819e+06	3.84029e+06	4.58413e+06
Cholic acid	7.36354e+06	6.15247e+06	1.51488e+07	2.30333e+06	1.5247e+06	2.22507e+06	1.10197e+07	1.33728e+06	1.59084e+06	991126	217436	872087	1.71179e+06	594133	1.47933e+06	891397
Cytosine	8.32657e+07	7.58302e+07	6.45469e+07	9.74775e+07	1.13231e+08	9.69361e+07	6.71224e+07	9.86383e+07	59070988	9.7546e+07	7.97991e+07	3.77571e+08	1.17661e+08	2.93195e+08	2.8371e+08	2.29179e+08
DL-?-Leucine	3.08164e+08	2.96901e+08	321106077	3.0422e+08	3.21409e+08	3.00508e+08	3.13077e+08	2.84817e+08	3.85148e+08	3.96437e+08	4.03589e+08	3.76047e+08	5.47141e+08	4.64693e+08	4.786e+08	4.45779e+08
DL-Citrulline	7.798e+06	5.15883e+06	2.38539e+06	7.41585e+06	3.90221e+06	2.72251e+06	5.74146e+06	1.21239e+07	4.48276e+06	5.38336e+06	6.56096e+06	1.10539e+07	8.90077e+06	1.00986e+07	5.96271e+06	1.05053e+07
Docosatrienoic acid	1.28136e+07	6.23703e+06	4.6498e+06	6.64589e+06	7.52408e+06	8.08144e+06	5.70951e+06	1.09097e+07	4.25007e+07	4.91047e+07	3.75319e+07	4.29204e+07	2.17201e+07	4.7031e+07	5.71013e+07	5.00657e+07
D-Sphingosine	4.14937e+07	4.02334e+07	4.24646e+07	4.28967e+07	3.90021e+07	4.4305e+07	3.17379e+07	4.8621e+07	3.78093e+07	2.01972e+07	2.63792e+07	7.21564e+07	1.00111e+08	4.82407e+07	5.59214e+07	4.16706e+07
Hexyl stearate	454200	448099	468149	551667	532543	431906	465010	551181	5.84988e+07	2.85706e+07	5.41646e+07	4.66253e+07	6.76525e+07	3.92769e+07	5.45769e+07	3.80918e+07
Hypoxanthine	5.49209e+07	6.12786e+07	5.28559e+07	5.08977e+07	3.77161e+07	3.27244e+07	5.7488e+07	3.05401e+07	7.6355e+06	6.12488e+06	2.16192e+07	1.31774e+07	9.10385e+06	1.54766e+07	13796934	1.41236e+07
L-(-)-Asparagine	1.3736e+07	2.82719e+07	1.28571e+07	2.45626e+07	3.26381e+07	1.16283e+07	3.6927e+07	1.58861e+07	2.37381e+07	1.77745e+07	1.40504e+07	1.00666e+07	3.96097e+07	1.1331e+07	4.06848e+07	1.68119e+07
L-(-)-Threonine	7.55747e+07	7.50119e+07	6.99514e+07	7.77472e+07	35886054	5.55146e+07	6.46e+07	8.66231e+07	3.01535e+07	8.46197e+06	9.1053e+06	2.46871e+07	1.74735e+06	4.93502e+07	2.73909e+07	2.40933e+07
L-alpha-lysophosphatidylcholine	2.55853e+07	2.53625e+07	2.54352e+07	1.98229e+07	2.06392e+07	2.02076e+07	2.99035e+07	2.59606e+07	3.27141e+07	3.65279e+07	2.96293e+07	2.5895e+07	2.8506e+07	3.48936e+07	3.32985e+07	3.62083e+07
L-Glutamic acid	2.50463e+07	3.05406e+07	2.99489e+07	2.77467e+07	3.17734e+07	2.93027e+07	2.62288e+07	2.0271e+07	8.97227e+06	1.91063e+07	5.34958e+06	1.19975e+07	3.27634e+06	1.54591e+07	3.84933e+07	2.57413e+07
L-Phenylalanine	7.08462e+08	6.92797e+08	6.78106e+08	6.64947e+08	7.97468e+08	6.96475e+08	7.76565e+08	7.64419e+08	8.81042e+08	9.59525e+08	2025370452	9.27983e+08	2313071873	8.8981e+08	1393914045	1926460158
LysoPC(22:4(7Z,10Z,13Z,16Z))	5.97695e+06	5.00418e+06	7.29234e+06	5.82505e+06	5.61408e+06	6.14181e+06	4.75062e+06	5.05196e+06	1.53715e+07	8.90445e+06	7.36867e+06	1.02442e+07	1.45461e+07	1.23953e+07	1.13794e+07	1.05711e+07
LysoPC(22:5(7Z,10Z,13Z,16Z,19Z))	1.14433e+07	7.04104e+06	1.6599e+07	1.11005e+07	1.22493e+07	1.1083e+07	7.86724e+06	7.93598e+06	3.4371e+07	2.41043e+07	1.24836e+07	2.15252e+07	2.99925e+07	3.04028e+07	2.3715e+07	2.80306e+07
lysophosphatidylethanolamine (22:6(4Z,7Z,10Z,13Z,16Z,19Z)/0:0)	2.82788e+08	245987807	3.16953e+08	2.24252e+08	1.70126e+08	2.47853e+08	2.10519e+08	3.04192e+08	2.57533e+08	1.80017e+08	1.72706e+08	2.80822e+08	2.48949e+08	1.61384e+08	2.46412e+08	1.66972e+08
Methyl (6Z,12Z,15Z)-6,12,15-octadecatrienoate	1.92277e+06	355572	331779	562995	763766	651242	278083	1.48877e+06	3.06527e+06	2.15096e+06	2.71919e+06	4.41778e+06	3.06542e+06	3.86397e+06	6.26571e+06	4.60406e+06
Methyl 6-deoxy-2,3-O-isopropylidene-alpha-L-mannopyranoside	920518	1.8272e+06	774764	2.02325e+06	1.57438e+06	552139	622481	610457	793583	1.35292e+06	912804	1.52979e+06	2.75475e+06	2.29389e+06	2.34965e+06	1.53655e+06
N-Acetyl-L-leucine	1.5319e+07	1.86386e+07	8.89804e+06	1.39237e+07	1.85111e+07	6.93605e+06	1.32515e+07	1.63279e+07	1.50834e+07	2.87989e+07	1.72984e+07	1.33868e+07	1.36102e+07	1.81814e+07	2.29893e+07	2.70201e+07
PC(18:3(9Z,12Z,15Z)/18:2(9Z,12Z))	6.24691e+07	3.29093e+07	9.80972e+06	8.17911e+06	2.56632e+07	3.60921e+07	4.38028e+07	2.79337e+07	1.55133e+07	9.18877e+07	1.27388e+08	1.11807e+08	1.41934e+08	4.88344e+07	1.31674e+08	1.37717e+08
Prostaglandin A1	1.37496e+07	1.80979e+07	2.46367e+07	2.3416e+07	2.60037e+07	2.12722e+07	2.59272e+07	3.37557e+07	1.75415e+07	2.4976e+07	4.34959e+07	3.05661e+07	4.12525e+07	4.2117e+07	3.78197e+07	3.17523e+07
Prostaglandin E1	2.15396e+07	2.35992e+07	3.61079e+07	2.27604e+07	3.63986e+07	2.27402e+07	22355855	4.11867e+07	3.22386e+07	4.22267e+07	5.42484e+07	4.01017e+07	4.71014e+07	4.96619e+07	4.11939e+07	4.0796e+07
Spermine	5.84905e+06	3.01092e+06	3.21007e+06	3.29673e+06	2.15338e+06	4.15107e+06	2.50423e+06	2.14916e+06	2.80866e+06	2.26398e+06	2.96775e+06	2.34941e+06	2.70936e+06	2.37789e+06	1.8016e+06	2.16685e+06
Uracil	3.32822e+07	3.07445e+07	2.27164e+07	3.7346e+07	3.66589e+07	4.00507e+07	2.11623e+07	2.57776e+07	3.71113e+07	2.99862e+07	2.61472e+07	6.68175e+07	4.38245e+07	5.09099e+07	5.3716e+07	4.18369e+07
Uric acid	7.89921e+08	9.18982e+08	8.80936e+08	7.76399e+08	8.6902e+08	728912340	1021098106	8.12348e+08	6.72119e+08	4.30058e+08	7.87278e+08	9.85337e+08	8.7642e+08	8.48929e+08	9.85911e+08	6.796e+08
Valine	5.98173e+08	6.00336e+08	6.00638e+08	5.34622e+08	5.49335e+08	5.55685e+08	6.51003e+08	6.49326e+08	6.35332e+08	5.84888e+08	7.73739e+08	5.39439e+08	8.08819e+08	6.33963e+08	6.18929e+08	6.12937e+08
Xanthine	4.60019e+07	4.26523e+07	5.57483e+07	3.38637e+07	3.01143e+07	3.72921e+07	5.19363e+07	3.44111e+07	7.56792e+06	8.09074e+06	1.81299e+07	1.02317e+07	8.66036e+06	1.71609e+07	1.58429e+07	1.76586e+07
